# Supplementary material for: A census of P. longum’s phytochemicals and their network pharmacological evaluation for identifying novel drug-like molecules against various diseases, with a special focus on neurological disorders
Source: PLoS One. 2018 Jan 10;13(1):e0191006. doi: 10.1371/journal.pone.0191006 (PMC5761900; doi:10.1371/journal.pone.0191006)
Supplement: S1 Table — (XLSX) [file pone.0191006.s003.xlsx]

## Sheet: supp-table
Uniprot_ID	Kegg_ID	Pathways_ID
Q9Y243	hsa:10000	path:hsa01521 path:hsa01522 path:hsa01524 path:hsa04010 path:hsa04012 path:hsa04014 path:hsa04015 path:hsa04022 path:hsa04024 path:hsa04062 path:hsa04066 path:hsa04068 path:hsa04071 path:hsa04072 path:hsa04140 path:hsa04150 path:hsa04151 path:hsa04152 path:hsa04210 path:hsa04211 path:hsa04213 path:hsa04261 path:hsa04370 path:hsa04371 path:hsa04380 path:hsa04510 path:hsa04550 path:hsa04611 path:hs…
O75586	hsa:10001	N/A
Q9UQQ1	hsa:10004	N/A
O14734	hsa:10005	path:hsa00120 path:hsa01100 path:hsa04146
Q5T215	hsa:100128327	N/A
Q9UBN7	hsa:10013	path:hsa05034 path:hsa05203
Q9Y2X0	hsa:10025	path:hsa04919
O00429	hsa:10059	path:hsa04621 path:hsa04668
Q13133	hsa:10062	path:hsa03320 path:hsa04931 path:hsa04932 path:hsa05160
Q9Y625	hsa:10082	N/A
P24462	hsa:100861540	path:hsa00140 path:hsa00830 path:hsa01100 path:hsa05204
P50391	hsa:100996758	path:hsa04080
P04001	hsa:101060233	N/A
P09093	hsa:10136	path:hsa04972 path:hsa04974
Q5VZF2	hsa:10150	N/A
P43657	hsa:10161	path:hsa04072 path:hsa04080 path:hsa04151 path:hsa05200
P24941	hsa:1017	path:hsa04068 path:hsa04110 path:hsa04114 path:hsa04115 path:hsa04151 path:hsa04914 path:hsa05161 path:hsa05162 path:hsa05168 path:hsa05169 path:hsa05200 path:hsa05203 path:hsa05215 path:hsa05222
Q00526	hsa:1018	N/A
P11802	hsa:1019	path:hsa01522 path:hsa04110 path:hsa04115 path:hsa04151 path:hsa04530 path:hsa04660 path:hsa04933 path:hsa05161 path:hsa05162 path:hsa05166 path:hsa05200 path:hsa05203 path:hsa05212 path:hsa05214 path:hsa05218 path:hsa05219 path:hsa05220 path:hsa05222 path:hsa05223 path:hsa05224
O14672	hsa:102	path:hsa05010 path:hsa05120
Q13268	hsa:10202	N/A
Q00534	hsa:1021	path:hsa04110 path:hsa04115 path:hsa04151 path:hsa05161 path:hsa05162 path:hsa05200 path:hsa05203 path:hsa05206 path:hsa05212 path:hsa05214 path:hsa05218 path:hsa05220 path:hsa05222 path:hsa05223 path:hsa05224
P49336	hsa:1024	N/A
Q99720	hsa:10280	N/A
P49795	hsa:10287	N/A
Q9HB89	hsa:10316	path:hsa04080
P55273	hsa:1032	path:hsa04068 path:hsa04110
P14550	hsa:10327	path:hsa00010 path:hsa00040 path:hsa00561 path:hsa01100
P46937	hsa:10413	path:hsa04390 path:hsa04392
O75608	hsa:10434	path:hsa00564 path:hsa05231
Q86X55	hsa:10498	path:hsa01522
Q15596	hsa:10499	path:hsa04919
Q92993	hsa:10524	path:hsa05166
O15269	hsa:10558	path:hsa00600 path:hsa01100 path:hsa04071
Q9H3M7	hsa:10628	path:hsa04621
P23141	hsa:1066	path:hsa00983 path:hsa01100
O00574	hsa:10663	path:hsa04060 path:hsa04062
O14718	hsa:10692	N/A
O75310	hsa:10720	path:hsa00040 path:hsa00053 path:hsa00140 path:hsa00830 path:hsa00860 path:hsa00980 path:hsa00982 path:hsa00983 path:hsa01100 path:hsa05204
Q15185	hsa:10728	path:hsa00590 path:hsa01100
Q9Y271	hsa:10800	path:hsa04020 path:hsa04080
P51686	hsa:10803	path:hsa04060 path:hsa04062 path:hsa04672
Q9Y233	hsa:10846	path:hsa00230 path:hsa05032
Q9Y6A2	hsa:10858	path:hsa00120
P48645	hsa:10874	N/A
Q9Y5X5	hsa:10886	path:hsa04080
Q8TCW9	hsa:10887	N/A
Q9NYM4	hsa:10888	path:hsa04080
Q9UBK2	hsa:10891	path:hsa04152 path:hsa04211 path:hsa04371 path:hsa04910 path:hsa04920 path:hsa04922 path:hsa04931 path:hsa05016
Q9BTZ2	hsa:10901	path:hsa00830 path:hsa01100 path:hsa04146
Q9Y4X1	hsa:10941	path:hsa00040 path:hsa00053 path:hsa00140 path:hsa00830 path:hsa00860 path:hsa00980 path:hsa00982 path:hsa00983 path:hsa01100 path:hsa05204
P83916	hsa:10951	N/A
P49753	hsa:10965	path:hsa00062 path:hsa01040 path:hsa01100 path:hsa04913
O14975	hsa:11001	path:hsa03320 path:hsa04146 path:hsa04931
P48060	hsa:11010	N/A
P28329	hsa:1103	path:hsa00564 path:hsa04725
Q9NTK1	hsa:11067	N/A
O94811	hsa:11076	N/A
Q9Y2I1	hsa:11188	N/A
Q9UNA4	hsa:11201	path:hsa03460
Q9Y2D0	hsa:11238	path:hsa00910
Q14439	hsa:11245	N/A
Q9Y5Y3	hsa:11250	N/A
Q9UN76	hsa:11254	N/A
Q9Y5N1	hsa:11255	path:hsa04080
Q8NBN7	hsa:112724	N/A
P11229	hsa:1128	path:hsa04020 path:hsa04024 path:hsa04080 path:hsa04151 path:hsa04725 path:hsa04810
Q9UI33	hsa:11280	N/A
P08172	hsa:1129	path:hsa04020 path:hsa04024 path:hsa04080 path:hsa04151 path:hsa04725 path:hsa04810
Q96G25	hsa:112950	path:hsa05168
P20309	hsa:1131	path:hsa04020 path:hsa04080 path:hsa04725 path:hsa04742 path:hsa04810 path:hsa04911 path:hsa04970 path:hsa04971 path:hsa04972
P08173	hsa:1132	path:hsa04080 path:hsa04725 path:hsa04810
P08912	hsa:1133	path:hsa04020 path:hsa04080 path:hsa04725 path:hsa04810
Q99895	hsa:11330	N/A
O00154	hsa:11332	path:hsa00062 path:hsa01040
Q99685	hsa:11343	path:hsa00561 path:hsa01100 path:hsa04723 path:hsa04923
P32297	hsa:1136	path:hsa04080 path:hsa04725
Q7Z449	hsa:113612	path:hsa00590 path:hsa01100
P36544	hsa:1139	path:hsa04020 path:hsa04080 path:hsa04725 path:hsa05033 path:hsa05204
P11230	hsa:1140	path:hsa04080
P17787	hsa:1141	path:hsa04080 path:hsa04725 path:hsa05033
P30926	hsa:1143	path:hsa04080 path:hsa04725
Q86VW2	hsa:115557	N/A
Q96LJ7	hsa:115817	N/A
Q6Q788	hsa:116519	path:hsa03320
P35523	hsa:1180	N/A
P51788	hsa:1181	path:hsa04978
P51790	hsa:1182	N/A
P51793	hsa:1183	N/A
P51795	hsa:1184	N/A
Q9BZJ7	hsa:118442	N/A
P51797	hsa:1185	N/A
P51798	hsa:1186	N/A
P51800	hsa:1187	N/A
P51801	hsa:1188	path:hsa04966
Q6VVX0	hsa:120227	path:hsa00100 path:hsa01100
P04118	hsa:1208	path:hsa04975
Q86SZ2	hsa:122553	N/A
Q8N9L9	hsa:122970	path:hsa00062 path:hsa01040 path:hsa01100
Q99541	hsa:123	path:hsa03320
P32246	hsa:1230	path:hsa04060 path:hsa04062
P51677	hsa:1232	path:hsa04060 path:hsa04062 path:hsa05203
P51679	hsa:1233	path:hsa04060 path:hsa04062 path:hsa05203
P51681	hsa:1234	path:hsa04060 path:hsa04062 path:hsa04144 path:hsa05145 path:hsa05203
O00590	hsa:1238	N/A
P07327	hsa:124	path:hsa00010 path:hsa00071 path:hsa00350 path:hsa00830 path:hsa00980 path:hsa00982 path:hsa01100 path:hsa05204
Q15722	hsa:1241	path:hsa04080
Q6DWJ6	hsa:124274	N/A
P00325	hsa:125	path:hsa00010 path:hsa00071 path:hsa00350 path:hsa00830 path:hsa00980 path:hsa00982 path:hsa01100 path:hsa05204
Q8IUR0	hsa:126003	N/A
Q8TCG5	hsa:126129	path:hsa00071 path:hsa01212 path:hsa03320 path:hsa04152 path:hsa04920 path:hsa04922
Q6NT55	hsa:126410	N/A
P21554	hsa:1268	path:hsa04015 path:hsa04080 path:hsa04723
P34972	hsa:1269	path:hsa04080
Q8NFJ6	hsa:128674	N/A
Q5H8A3	hsa:129521	N/A
P49747	hsa:1311	path:hsa04145 path:hsa04151 path:hsa04510 path:hsa04512 path:hsa05144
P21964	hsa:1312	path:hsa00140 path:hsa00350 path:hsa01100 path:hsa04728
Q86YN6	hsa:133522	path:hsa04931
P30542	hsa:134	path:hsa04022 path:hsa04024 path:hsa04071 path:hsa04080 path:hsa04923 path:hsa04924 path:hsa05032
Q8TDV0	hsa:134391	N/A
Q96RJ0	hsa:134864	path:hsa04080
P29274	hsa:135	path:hsa04015 path:hsa04020 path:hsa04024 path:hsa04080 path:hsa04270 path:hsa05012 path:hsa05034
P15085	hsa:1357	path:hsa04972 path:hsa04974
P48052	hsa:1358	path:hsa04972 path:hsa04974
P15088	hsa:1359	path:hsa04614 path:hsa04972 path:hsa04974
P29275	hsa:136	path:hsa04015 path:hsa04020 path:hsa04080 path:hsa04270 path:hsa05034
P15086	hsa:1360	path:hsa04972 path:hsa04974
Q8NHS2	hsa:137362	N/A
P50416	hsa:1374	path:hsa00071 path:hsa01212 path:hsa03320 path:hsa04152 path:hsa04920 path:hsa04922 path:hsa04931
Q92523	hsa:1375	path:hsa00071 path:hsa01212 path:hsa03320 path:hsa04152 path:hsa04920 path:hsa04922 path:hsa04931
P23786	hsa:1376	path:hsa00071 path:hsa01212 path:hsa03320
A1KZ92	hsa:137902	N/A
P16220	hsa:1385	path:hsa04022 path:hsa04024 path:hsa04151 path:hsa04152 path:hsa04211 path:hsa04261 path:hsa04380 path:hsa04612 path:hsa04668 path:hsa04710 path:hsa04713 path:hsa04725 path:hsa04728 path:hsa04911 path:hsa04915 path:hsa04916 path:hsa04918 path:hsa04922 path:hsa04924 path:hsa04925 path:hsa04931 path:hsa04962 path:hsa05016 path:hsa05030 path:hsa05031 path:hsa05034 path:hsa05152 path:hsa05161 path:hs…
P15336	hsa:1386	path:hsa04010 path:hsa04022 path:hsa04151 path:hsa04211 path:hsa04261 path:hsa04668 path:hsa04728 path:hsa04911 path:hsa04915 path:hsa04918 path:hsa04922 path:hsa04925 path:hsa05030 path:hsa05031 path:hsa05034 path:hsa05161 path:hsa05164 path:hsa05166 path:hsa05169 path:hsa05203
Q92793	hsa:1387	path:hsa04024 path:hsa04066 path:hsa04068 path:hsa04110 path:hsa04310 path:hsa04330 path:hsa04350 path:hsa04520 path:hsa04630 path:hsa04720 path:hsa04916 path:hsa04919 path:hsa04922 path:hsa05016 path:hsa05152 path:hsa05161 path:hsa05164 path:hsa05166 path:hsa05168 path:hsa05169 path:hsa05200 path:hsa05203 path:hsa05206 path:hsa05211 path:hsa05215
Q99941	hsa:1388	path:hsa04022 path:hsa04141 path:hsa04151 path:hsa04211 path:hsa04261 path:hsa04668 path:hsa04728 path:hsa04911 path:hsa04915 path:hsa04918 path:hsa04925 path:hsa05030 path:hsa05031 path:hsa05034 path:hsa05161 path:hsa05203
Q8TDV5	hsa:139760	path:hsa04024 path:hsa04911
P09874	hsa:142	path:hsa03410 path:hsa04064 path:hsa04210
Q08257	hsa:1429	N/A
Q16539	hsa:1432	path:hsa01522 path:hsa04010 path:hsa04015 path:hsa04068 path:hsa04071 path:hsa04261 path:hsa04370 path:hsa04380 path:hsa04550 path:hsa04611 path:hsa04620 path:hsa04621 path:hsa04622 path:hsa04657 path:hsa04658 path:hsa04659 path:hsa04660 path:hsa04664 path:hsa04668 path:hsa04670 path:hsa04722 path:hsa04723 path:hsa04728 path:hsa04750 path:hsa04912 path:hsa04914 path:hsa04917 path:hsa04933 path:hs…
P07333	hsa:1436	path:hsa04014 path:hsa04015 path:hsa04060 path:hsa04144 path:hsa04151 path:hsa04380 path:hsa04640 path:hsa05200 path:hsa05202
P04141	hsa:1437	path:hsa04060 path:hsa04630 path:hsa04640 path:hsa04650 path:hsa04657 path:hsa04660 path:hsa04664 path:hsa04668 path:hsa05132 path:hsa05146 path:hsa05166 path:hsa05202 path:hsa05323
Q96NR8	hsa:145226	path:hsa00830 path:hsa01100
P25100	hsa:146	path:hsa04020 path:hsa04022 path:hsa04080 path:hsa04261 path:hsa04270 path:hsa04970
P35368	hsa:147	path:hsa04020 path:hsa04022 path:hsa04080 path:hsa04261 path:hsa04270 path:hsa04970
Q6UX07	hsa:147015	N/A
P35348	hsa:148	path:hsa04020 path:hsa04022 path:hsa04080 path:hsa04152 path:hsa04261 path:hsa04270 path:hsa04970
P29279	hsa:1490	path:hsa04371 path:hsa04390
P35222	hsa:1499	path:hsa04015 path:hsa04310 path:hsa04390 path:hsa04510 path:hsa04520 path:hsa04550 path:hsa04670 path:hsa04916 path:hsa04919 path:hsa05100 path:hsa05130 path:hsa05166 path:hsa05200 path:hsa05205 path:hsa05210 path:hsa05213 path:hsa05215 path:hsa05216 path:hsa05217 path:hsa05224 path:hsa05412 path:hsa05418
P08913	hsa:150	path:hsa04022 path:hsa04080
Q96NN9	hsa:150209	N/A
P07858	hsa:1508	path:hsa04140 path:hsa04142 path:hsa04210 path:hsa04612 path:hsa04621 path:hsa04924
P18089	hsa:151	path:hsa04022 path:hsa04080
Q6P1J6	hsa:151056	path:hsa00564 path:hsa00565 path:hsa00590 path:hsa00591 path:hsa00592 path:hsa01100 path:hsa04977
P43235	hsa:1513	path:hsa04142 path:hsa04210 path:hsa04380 path:hsa04620 path:hsa05323
Q8TDU6	hsa:151306	N/A
P07711	hsa:1514	path:hsa04140 path:hsa04142 path:hsa04145 path:hsa04210 path:hsa04612 path:hsa05205 path:hsa05323 path:hsa05418
O60911	hsa:1515	path:hsa04142 path:hsa04210
P18825	hsa:152	path:hsa04022 path:hsa04080
P25774	hsa:1520	path:hsa04142 path:hsa04145 path:hsa04210 path:hsa04612 path:hsa05152
P08588	hsa:153	path:hsa04020 path:hsa04022 path:hsa04024 path:hsa04080 path:hsa04144 path:hsa04261 path:hsa04540 path:hsa04923 path:hsa04924 path:hsa04970 path:hsa05414
P07550	hsa:154	path:hsa04020 path:hsa04022 path:hsa04024 path:hsa04080 path:hsa04144 path:hsa04261 path:hsa04923 path:hsa04924 path:hsa04970
P04798	hsa:1543	path:hsa00140 path:hsa00380 path:hsa00830 path:hsa00980 path:hsa01100 path:hsa04913 path:hsa05204
P05177	hsa:1544	path:hsa00140 path:hsa00232 path:hsa00380 path:hsa00591 path:hsa00830 path:hsa00980 path:hsa00982 path:hsa01100 path:hsa05204
Q16678	hsa:1545	path:hsa00140 path:hsa00380 path:hsa00980 path:hsa04913 path:hsa05204 path:hsa05206
P11509	hsa:1548	path:hsa00232 path:hsa00830 path:hsa00980 path:hsa00982 path:hsa00983 path:hsa01100 path:hsa05204
P20853	hsa:1549	N/A
P13945	hsa:155	path:hsa04020 path:hsa04022 path:hsa04080 path:hsa04144 path:hsa04923 path:hsa04924 path:hsa04970
Q16696	hsa:1553	path:hsa00980 path:hsa05204
P20813	hsa:1555	path:hsa00590 path:hsa00830 path:hsa00980 path:hsa00982 path:hsa01100
P33261	hsa:1557	path:hsa00590 path:hsa00591 path:hsa00982 path:hsa01100 path:hsa04726 path:hsa05204
P10632	hsa:1558	path:hsa00590 path:hsa00591 path:hsa00830 path:hsa00982 path:hsa01100 path:hsa04726 path:hsa05204
P11712	hsa:1559	path:hsa00590 path:hsa00591 path:hsa00830 path:hsa00980 path:hsa00982 path:hsa01100 path:hsa04726 path:hsa05204
P25098	hsa:156	path:hsa04062 path:hsa04144 path:hsa04340 path:hsa04724 path:hsa04740 path:hsa05032
P33260	hsa:1562	path:hsa00830 path:hsa01100 path:hsa04726 path:hsa05204
P10635	hsa:1565	path:hsa00980 path:hsa00982 path:hsa01522 path:hsa04726
P05181	hsa:1571	path:hsa00140 path:hsa00590 path:hsa00591 path:hsa00980 path:hsa00982 path:hsa01100 path:hsa04932 path:hsa05204
P24903	hsa:1572	path:hsa00980
P51589	hsa:1573	path:hsa00590 path:hsa00591 path:hsa01100 path:hsa04726 path:hsa04750 path:hsa04913
Q8IZV5	hsa:157506	path:hsa00830 path:hsa01100
P08684	hsa:1576	path:hsa00140 path:hsa00591 path:hsa00830 path:hsa00980 path:hsa00982 path:hsa00983 path:hsa01100 path:hsa04976 path:hsa05204
P20815	hsa:1577	path:hsa00140 path:hsa00830 path:hsa00980 path:hsa00982 path:hsa01100 path:hsa05204
Q02928	hsa:1579	path:hsa00071 path:hsa00590 path:hsa00830 path:hsa01100 path:hsa04270
P13584	hsa:1580	N/A
P22680	hsa:1581	path:hsa00120 path:hsa00140 path:hsa01100 path:hsa03320 path:hsa04976
Q9UNU6	hsa:1582	path:hsa00120 path:hsa01100 path:hsa03320
P05108	hsa:1583	path:hsa00140 path:hsa01100 path:hsa04913 path:hsa04925
P15538	hsa:1584	path:hsa00140 path:hsa01100
P19099	hsa:1585	path:hsa00140 path:hsa01100 path:hsa04925
Q6GMR7	hsa:158584	N/A
P05093	hsa:1586	path:hsa00140 path:hsa01100 path:hsa04913 path:hsa04917
P11511	hsa:1588	path:hsa00140 path:hsa01100 path:hsa04913
Q58HT5	hsa:158833	N/A
Q6E213	hsa:158835	path:hsa00830 path:hsa04977
P08686	hsa:1589	path:hsa00140 path:hsa01100 path:hsa04925
Q07973	hsa:1591	path:hsa00100 path:hsa01100 path:hsa05206
O43174	hsa:1592	path:hsa00830 path:hsa01100
Q02318	hsa:1593	path:hsa00120 path:hsa01100 path:hsa03320
O15528	hsa:1594	path:hsa00100 path:hsa01100 path:hsa05152
Q16850	hsa:1595	path:hsa00100 path:hsa01100
P07108	hsa:1622	path:hsa03320
Q16698	hsa:1666	N/A
Q6ZQW0	hsa:169355	path:hsa00380 path:hsa01100 path:hsa05143
Q9UBM7	hsa:1717	path:hsa00100 path:hsa01100
Q15392	hsa:1718	path:hsa00100 path:hsa01100
P00374	hsa:1719	path:hsa00670 path:hsa00790 path:hsa01100 path:hsa01523
P15559	hsa:1728	path:hsa00130 path:hsa05418
Q05193	hsa:1759	path:hsa04072 path:hsa04144 path:hsa04721 path:hsa04961 path:hsa05100
P50570	hsa:1785	path:hsa04072 path:hsa04144 path:hsa04666 path:hsa04721 path:hsa04961 path:hsa05100
P21728	hsa:1812	path:hsa04020 path:hsa04024 path:hsa04080 path:hsa04540 path:hsa04728 path:hsa05012 path:hsa05030 path:hsa05031 path:hsa05032 path:hsa05034
P14416	hsa:1813	path:hsa04015 path:hsa04024 path:hsa04080 path:hsa04540 path:hsa04728 path:hsa05012 path:hsa05030 path:hsa05034
P35462	hsa:1814	path:hsa04080 path:hsa04728
P21917	hsa:1815	path:hsa04080 path:hsa04728
P21918	hsa:1816	path:hsa04020 path:hsa04024 path:hsa04080 path:hsa04728
P01019	hsa:183	path:hsa04614 path:hsa04924
P51452	hsa:1845	path:hsa04010
P30556	hsa:185	path:hsa04020 path:hsa04022 path:hsa04072 path:hsa04080 path:hsa04261 path:hsa04270 path:hsa04371 path:hsa04614 path:hsa04924 path:hsa04925 path:hsa04933 path:hsa05200
Q13627	hsa:1859	N/A
P50052	hsa:186	path:hsa04080 path:hsa04261 path:hsa04614
P35414	hsa:187	path:hsa04080 path:hsa04371
O95477	hsa:19	path:hsa02010 path:hsa04975
P51843	hsa:190	N/A
Q92633	hsa:1902	path:hsa04015 path:hsa04072 path:hsa04080 path:hsa04151 path:hsa04540 path:hsa05200
P05305	hsa:1906	path:hsa04066 path:hsa04668 path:hsa04916 path:hsa04933 path:hsa05418
P20800	hsa:1907	N/A
P14138	hsa:1908	N/A
P25101	hsa:1909	path:hsa04020 path:hsa04022 path:hsa04024 path:hsa04080 path:hsa04270 path:hsa04924 path:hsa05200
P24530	hsa:1910	path:hsa04020 path:hsa04022 path:hsa04080 path:hsa04916 path:hsa05200
P00533	hsa:1956	path:hsa01521 path:hsa01522 path:hsa04010 path:hsa04012 path:hsa04014 path:hsa04015 path:hsa04020 path:hsa04060 path:hsa04066 path:hsa04068 path:hsa04072 path:hsa04144 path:hsa04151 path:hsa04320 path:hsa04510 path:hsa04520 path:hsa04540 path:hsa04810 path:hsa04912 path:hsa04915 path:hsa04921 path:hsa05120 path:hsa05160 path:hsa05200 path:hsa05205 path:hsa05206 path:hsa05212 path:hsa05213 path:hs…
P18146	hsa:1958	path:hsa04371 path:hsa04933 path:hsa05020 path:hsa05166
Q8N3Y7	hsa:195814	path:hsa00830
P35869	hsa:196	path:hsa04659
Q86WU2	hsa:197257	path:hsa00620
Q9UNI1	hsa:1990	N/A
P08246	hsa:1991	path:hsa05202 path:hsa05322
Q86SG2	hsa:200539	N/A
Q86XF0	hsa:200895	path:hsa00670 path:hsa00790 path:hsa01100 path:hsa01523
A6NNS2	hsa:201140	N/A
Q09472	hsa:2033	path:hsa04024 path:hsa04066 path:hsa04068 path:hsa04110 path:hsa04310 path:hsa04330 path:hsa04350 path:hsa04520 path:hsa04630 path:hsa04720 path:hsa04916 path:hsa04919 path:hsa04922 path:hsa05016 path:hsa05152 path:hsa05161 path:hsa05164 path:hsa05166 path:hsa05168 path:hsa05169 path:hsa05200 path:hsa05203 path:hsa05206 path:hsa05211 path:hsa05215
P34913	hsa:2053	path:hsa00590 path:hsa01100 path:hsa04146
Q7Z2H8	hsa:206358	path:hsa04974
P04626	hsa:2064	path:hsa01521 path:hsa01522 path:hsa01524 path:hsa04012 path:hsa04020 path:hsa04066 path:hsa04510 path:hsa04520 path:hsa04530 path:hsa05200 path:hsa05205 path:hsa05206 path:hsa05212 path:hsa05213 path:hsa05215 path:hsa05219 path:hsa05223 path:hsa05224 path:hsa05230
P21860	hsa:2065	path:hsa01521 path:hsa04012 path:hsa04020 path:hsa04144 path:hsa05205 path:hsa05206
Q15303	hsa:2066	path:hsa04012 path:hsa04020 path:hsa04144 path:hsa05205
P31749	hsa:207	path:hsa01521 path:hsa01522 path:hsa01524 path:hsa04010 path:hsa04012 path:hsa04014 path:hsa04015 path:hsa04022 path:hsa04024 path:hsa04062 path:hsa04066 path:hsa04068 path:hsa04071 path:hsa04072 path:hsa04140 path:hsa04150 path:hsa04151 path:hsa04152 path:hsa04210 path:hsa04211 path:hsa04213 path:hsa04261 path:hsa04370 path:hsa04371 path:hsa04380 path:hsa04510 path:hsa04550 path:hsa04611 path:hs…
Q8N5I4	hsa:207063	N/A
P31751	hsa:208	path:hsa01521 path:hsa01522 path:hsa01524 path:hsa04010 path:hsa04012 path:hsa04014 path:hsa04015 path:hsa04022 path:hsa04024 path:hsa04062 path:hsa04066 path:hsa04068 path:hsa04071 path:hsa04072 path:hsa04140 path:hsa04150 path:hsa04151 path:hsa04152 path:hsa04210 path:hsa04211 path:hsa04213 path:hsa04261 path:hsa04370 path:hsa04371 path:hsa04380 path:hsa04510 path:hsa04550 path:hsa04611 path:hs…
P03372	hsa:2099	path:hsa01522 path:hsa04915 path:hsa04917 path:hsa04919 path:hsa04961 path:hsa05205 path:hsa05224
Q92731	hsa:2100	path:hsa01522 path:hsa04915 path:hsa04917 path:hsa05224
P13196	hsa:211	path:hsa00260 path:hsa00860 path:hsa01100
P02768	hsa:213	path:hsa04918
P00734	hsa:2147	path:hsa04080 path:hsa04610 path:hsa04810
P25116	hsa:2149	path:hsa04015 path:hsa04020 path:hsa04024 path:hsa04072 path:hsa04080 path:hsa04144 path:hsa04151 path:hsa04610 path:hsa04611 path:hsa04810 path:hsa05200
P55085	hsa:2150	path:hsa04080 path:hsa04750 path:hsa05143
O00254	hsa:2151	path:hsa04080 path:hsa04610
P13726	hsa:2152	path:hsa04610 path:hsa04933
P08709	hsa:2155	path:hsa04610
P00740	hsa:2158	path:hsa04610
P00742	hsa:2159	path:hsa04610
P00352	hsa:216	path:hsa00830 path:hsa01100
P00748	hsa:2161	path:hsa04610
O00519	hsa:2166	path:hsa04723
P15090	hsa:2167	path:hsa03320 path:hsa04923
P07148	hsa:2168	path:hsa03320 path:hsa04975
P12104	hsa:2169	path:hsa03320 path:hsa04975
P05413	hsa:2170	path:hsa03320
Q01469	hsa:2171	path:hsa03320
O15540	hsa:2173	path:hsa03320
P33121	hsa:2180	path:hsa00061 path:hsa00071 path:hsa01100 path:hsa01212 path:hsa03320 path:hsa04146 path:hsa04920
O95573	hsa:2181	path:hsa00061 path:hsa00071 path:hsa01100 path:hsa01212 path:hsa03320 path:hsa04146 path:hsa04920
O60488	hsa:2182	path:hsa00061 path:hsa00071 path:hsa01100 path:hsa01212 path:hsa03320 path:hsa04146 path:hsa04920
P49327	hsa:2194	path:hsa00061 path:hsa01100 path:hsa01212 path:hsa04152 path:hsa04910
A0JLT2	hsa:219541	N/A
Q6NT32	hsa:221223	N/A
Q6U736	hsa:221391	N/A
Q8N158	hsa:221914	N/A
P37268	hsa:2222	path:hsa00100 path:hsa01100
Q5T6X5	hsa:222545	path:hsa04621
O75487	hsa:2239	path:hsa04310
Q8TD08	hsa:225689	path:hsa04657
P11362	hsa:2260	path:hsa04010 path:hsa04014 path:hsa04015 path:hsa04151 path:hsa04520 path:hsa04550 path:hsa04810 path:hsa05200 path:hsa05205 path:hsa05215 path:hsa05218 path:hsa05224 path:hsa05230
P78333	hsa:2262	N/A
P09769	hsa:2268	path:hsa04062 path:hsa05169
Q14192	hsa:2274	path:hsa04380
Q14746	hsa:22796	N/A
Q9HAP2	hsa:22877	path:hsa04931 path:hsa04932
P18850	hsa:22926	path:hsa04141 path:hsa05010
O94953	hsa:23030	N/A
Q14686	hsa:23054	N/A
Q9H3R0	hsa:23081	N/A
O43524	hsa:2309	path:hsa01521 path:hsa04062 path:hsa04068 path:hsa04151 path:hsa04152 path:hsa04211 path:hsa04213 path:hsa04722 path:hsa04917 path:hsa05213 path:hsa05223
Q9BWU1	hsa:23097	N/A
P15121	hsa:231	path:hsa00040 path:hsa00051 path:hsa00052 path:hsa00561 path:hsa01100
Q9NZL6	hsa:23179	path:hsa04014
Q96GR2	hsa:23205	path:hsa00061 path:hsa00071 path:hsa01100 path:hsa01212 path:hsa03320 path:hsa04920
P17948	hsa:2321	path:hsa04014 path:hsa04015 path:hsa04060 path:hsa04066 path:hsa04144 path:hsa04151 path:hsa04510 path:hsa05202 path:hsa05323
Q86TI0	hsa:23216	path:hsa04152
Q9NQ66	hsa:23236	path:hsa00562 path:hsa01100 path:hsa04015 path:hsa04020 path:hsa04022 path:hsa04062 path:hsa04070 path:hsa04071 path:hsa04072 path:hsa04261 path:hsa04270 path:hsa04310 path:hsa04371 path:hsa04540 path:hsa04611 path:hsa04621 path:hsa04713 path:hsa04720 path:hsa04723 path:hsa04724 path:hsa04725 path:hsa04726 path:hsa04728 path:hsa04730 path:hsa04750 path:hsa04911 path:hsa04912 path:hsa04915 path:hs…
P35916	hsa:2324	path:hsa04014 path:hsa04015 path:hsa04060 path:hsa04151 path:hsa04510 path:hsa05224
Q9UKU0	hsa:23305	path:hsa00061 path:hsa00071 path:hsa01100 path:hsa01212 path:hsa03320 path:hsa04146 path:hsa04920
Q71F56	hsa:23389	path:hsa04919
Q96EB6	hsa:23411	path:hsa04068 path:hsa04152 path:hsa04211 path:hsa04213 path:hsa04922 path:hsa05031 path:hsa05206
Q8N6U8	hsa:23432	path:hsa04340
Q13148	hsa:23435	N/A
P08861	hsa:23436	path:hsa04972 path:hsa04974
Q8WWI5	hsa:23446	path:hsa05231
Q04609	hsa:2346	path:hsa00250 path:hsa01100 path:hsa04977
O60725	hsa:23463	path:hsa00900
Q6UWW8	hsa:23491	N/A
P01100	hsa:2353	path:hsa01522 path:hsa04010 path:hsa04024 path:hsa04210 path:hsa04380 path:hsa04620 path:hsa04657 path:hsa04658 path:hsa04659 path:hsa04660 path:hsa04662 path:hsa04668 path:hsa04713 path:hsa04725 path:hsa04728 path:hsa04915 path:hsa04917 path:hsa04921 path:hsa05031 path:hsa05132 path:hsa05133 path:hsa05140 path:hsa05142 path:hsa05161 path:hsa05166 path:hsa05168 path:hsa05200 path:hsa05210 path:hs…
O76054	hsa:23541	N/A
Q9UBY5	hsa:23566	path:hsa04015 path:hsa04072 path:hsa04080 path:hsa04151 path:hsa05200
P25090	hsa:2358	path:hsa04080 path:hsa05150
Q9H1Y3	hsa:23596	N/A
O95665	hsa:23620	path:hsa04080
P56817	hsa:23621	path:hsa05010
Q9ULX7	hsa:23632	path:hsa00910
P18054	hsa:239	path:hsa00590 path:hsa01100 path:hsa01523 path:hsa04726 path:hsa04750
P09917	hsa:240	path:hsa00590 path:hsa01100 path:hsa04664 path:hsa04726 path:hsa04913 path:hsa05145
O75342	hsa:242	path:hsa00590 path:hsa01100 path:hsa04726
P42685	hsa:2444	N/A
P16050	hsa:246	path:hsa00590 path:hsa00591 path:hsa01100 path:hsa04726
O15296	hsa:247	path:hsa00590 path:hsa01100 path:hsa04726
P42345	hsa:2475	path:hsa01521 path:hsa01522 path:hsa04012 path:hsa04066 path:hsa04072 path:hsa04140 path:hsa04150 path:hsa04151 path:hsa04152 path:hsa04211 path:hsa04213 path:hsa04371 path:hsa04630 path:hsa04659 path:hsa04910 path:hsa04919 path:hsa04920 path:hsa04930 path:hsa04931 path:hsa05200 path:hsa05205 path:hsa05206 path:hsa05214 path:hsa05215 path:hsa05221 path:hsa05224 path:hsa05230 path:hsa05231
P09923	hsa:248	path:hsa00730 path:hsa00790 path:hsa01100
P05186	hsa:249	path:hsa00730 path:hsa00790 path:hsa01100
P00519	hsa:25	path:hsa04012 path:hsa04014 path:hsa04110 path:hsa04360 path:hsa04722 path:hsa05130 path:hsa05131 path:hsa05200 path:hsa05206 path:hsa05220 path:hsa05416
P05187	hsa:250	path:hsa00730 path:hsa00790 path:hsa01100
P10696	hsa:251	path:hsa00730 path:hsa00790 path:hsa01100
Q13285	hsa:2516	N/A
P04066	hsa:2517	path:hsa00511 path:hsa04142
Q9BTY2	hsa:2519	path:hsa00511
P01350	hsa:2520	path:hsa04971
P06241	hsa:2534	path:hsa04071 path:hsa04072 path:hsa04360 path:hsa04380 path:hsa04510 path:hsa04520 path:hsa04611 path:hsa04650 path:hsa04660 path:hsa04664 path:hsa04725 path:hsa05020 path:hsa05130 path:hsa05162 path:hsa05416
P11413	hsa:2539	path:hsa00030 path:hsa00480 path:hsa01100 path:hsa01200 path:hsa05230
P59796	hsa:257202	path:hsa00480 path:hsa00590 path:hsa04918
Q765I0	hsa:257313	N/A
Q9Y4X5	hsa:25820	N/A
P47211	hsa:2587	path:hsa04080
Q9GZV5	hsa:25937	path:hsa04390 path:hsa04392
Q9Y3Z3	hsa:25939	N/A
Q96ST3	hsa:25942	path:hsa04919 path:hsa05016 path:hsa05202
Q6IAN0	hsa:25979	N/A
Q8N118	hsa:260293	path:hsa04726
Q9UQ16	hsa:26052	path:hsa04072 path:hsa04144 path:hsa04721 path:hsa04961 path:hsa05100
Q9NUI1	hsa:26063	path:hsa04146
Q8IVF5	hsa:26230	N/A
Q9ULY5	hsa:26253	path:hsa05152
Q9UNK4	hsa:26279	path:hsa00564 path:hsa00565 path:hsa00590 path:hsa00591 path:hsa00592 path:hsa01100 path:hsa04014 path:hsa04270 path:hsa04972 path:hsa04975
P04062	hsa:2629	path:hsa00511 path:hsa00600 path:hsa01100 path:hsa04142
P01275	hsa:2641	path:hsa04911 path:hsa04922
P47871	hsa:2642	path:hsa04080 path:hsa04922
P55789	hsa:2671	N/A
Q92847	hsa:2693	path:hsa04024 path:hsa04080
P09681	hsa:2695	path:hsa04911
Q15327	hsa:27063	N/A
O43617	hsa:27095	N/A
Q9UHB4	hsa:27158	N/A
Q02083	hsa:27163	N/A
P51654	hsa:2719	path:hsa05205
Q96P69	hsa:27201	N/A
Q9NPI5	hsa:27231	path:hsa00760 path:hsa01100
O75509	hsa:27242	path:hsa04060
O00398	hsa:27334	path:hsa04080
P08151	hsa:2735	path:hsa04024 path:hsa04340 path:hsa05200 path:hsa05217
P10070	hsa:2736	path:hsa04340 path:hsa04390 path:hsa05200 path:hsa05217
P10071	hsa:2737	path:hsa04024 path:hsa04340 path:hsa05200 path:hsa05217
Q04760	hsa:2739	path:hsa00620
P43220	hsa:2740	path:hsa04024 path:hsa04080 path:hsa04911
P29992	hsa:2767	path:hsa04020 path:hsa04022 path:hsa04270 path:hsa04540 path:hsa04725 path:hsa04730 path:hsa04911 path:hsa04912 path:hsa04925 path:hsa05142 path:hsa05146 path:hsa05200
P30679	hsa:2769	path:hsa04020 path:hsa05142 path:hsa05146
P04899	hsa:2771	path:hsa04015 path:hsa04022 path:hsa04024 path:hsa04062 path:hsa04071 path:hsa04261 path:hsa04360 path:hsa04371 path:hsa04540 path:hsa04611 path:hsa04670 path:hsa04713 path:hsa04723 path:hsa04724 path:hsa04725 path:hsa04726 path:hsa04727 path:hsa04728 path:hsa04730 path:hsa04914 path:hsa04915 path:hsa04916 path:hsa04921 path:hsa04923 path:hsa04924 path:hsa04971 path:hsa05012 path:hsa05030 path:hs…
P08754	hsa:2773	path:hsa04015 path:hsa04022 path:hsa04024 path:hsa04062 path:hsa04071 path:hsa04261 path:hsa04360 path:hsa04371 path:hsa04540 path:hsa04611 path:hsa04670 path:hsa04713 path:hsa04723 path:hsa04724 path:hsa04725 path:hsa04726 path:hsa04727 path:hsa04728 path:hsa04730 path:hsa04914 path:hsa04915 path:hsa04916 path:hsa04921 path:hsa04923 path:hsa04924 path:hsa04971 path:hsa05012 path:hsa05030 path:hs…
P09471	hsa:2775	path:hsa04015 path:hsa04713 path:hsa04723 path:hsa04724 path:hsa04725 path:hsa04726 path:hsa04727 path:hsa04728 path:hsa04730 path:hsa04915 path:hsa04916 path:hsa04921 path:hsa05032 path:hsa05034 path:hsa05142 path:hsa05145
P50148	hsa:2776	path:hsa04015 path:hsa04020 path:hsa04022 path:hsa04071 path:hsa04261 path:hsa04270 path:hsa04371 path:hsa04540 path:hsa04611 path:hsa04713 path:hsa04720 path:hsa04723 path:hsa04724 path:hsa04725 path:hsa04726 path:hsa04728 path:hsa04730 path:hsa04750 path:hsa04911 path:hsa04912 path:hsa04915 path:hsa04916 path:hsa04918 path:hsa04921 path:hsa04922 path:hsa04924 path:hsa04925 path:hsa04961 path:hs…
P63092	hsa:2778	path:hsa01522 path:hsa04015 path:hsa04020 path:hsa04024 path:hsa04072 path:hsa04261 path:hsa04270 path:hsa04540 path:hsa04611 path:hsa04713 path:hsa04724 path:hsa04726 path:hsa04728 path:hsa04730 path:hsa04750 path:hsa04911 path:hsa04912 path:hsa04913 path:hsa04915 path:hsa04916 path:hsa04918 path:hsa04921 path:hsa04922 path:hsa04923 path:hsa04924 path:hsa04925 path:hsa04961 path:hsa04962 path:hs…
P19086	hsa:2781	path:hsa04730
P62873	hsa:2782	path:hsa04014 path:hsa04062 path:hsa04151 path:hsa04371 path:hsa04713 path:hsa04723 path:hsa04724 path:hsa04725 path:hsa04726 path:hsa04727 path:hsa04728 path:hsa04740 path:hsa04744 path:hsa05032 path:hsa05034 path:hsa05200
P01148	hsa:2796	path:hsa04912
O43555	hsa:2797	path:hsa04912
P30968	hsa:2798	path:hsa04080 path:hsa04912
P17174	hsa:2805	path:hsa00220 path:hsa00250 path:hsa00270 path:hsa00330 path:hsa00350 path:hsa00360 path:hsa00400 path:hsa01100 path:hsa01200 path:hsa01210 path:hsa01230
P00505	hsa:2806	path:hsa00220 path:hsa00250 path:hsa00270 path:hsa00330 path:hsa00350 path:hsa00360 path:hsa00400 path:hsa01100 path:hsa01200 path:hsa01210 path:hsa01230 path:hsa04975
P35052	hsa:2817	path:hsa05205 path:hsa05418
P46089	hsa:2827	N/A
P46093	hsa:2828	N/A
P46094	hsa:2829	path:hsa04060 path:hsa04062
P46095	hsa:2830	N/A
P48145	hsa:2831	path:hsa04080
P48146	hsa:2832	path:hsa04080
P49682	hsa:2833	path:hsa04060 path:hsa04062
P49683	hsa:2834	path:hsa04080
P47775	hsa:2835	N/A
Q9UKP6	hsa:2837	path:hsa04080
Q5XG92	hsa:283848	N/A
Q13304	hsa:2840	N/A
Q15760	hsa:2842	N/A
Q99679	hsa:2844	N/A
Q99680	hsa:2845	N/A
Q5TCH4	hsa:284541	path:hsa00071 path:hsa04270
Q99677	hsa:2846	path:hsa04015 path:hsa04072 path:hsa04080 path:hsa04151 path:hsa05200
Q99705	hsa:2847	path:hsa04080
Q8NDV2	hsa:2849	N/A
Q9NS67	hsa:2850	N/A
Q6ZWL3	hsa:285440	N/A
Q8NGU9	hsa:285601	N/A
O15354	hsa:2861	path:hsa05012
O43193	hsa:2862	path:hsa04080
O43194	hsa:2863	N/A
O14842	hsa:2864	path:hsa04911
O14843	hsa:2865	N/A
O15552	hsa:2867	path:hsa04024
P34947	hsa:2869	path:hsa04062 path:hsa04144 path:hsa05032
P24298	hsa:2875	path:hsa00220 path:hsa00250 path:hsa01100 path:hsa01200 path:hsa01210 path:hsa01230
P07203	hsa:2876	path:hsa00480 path:hsa00590 path:hsa04918 path:hsa05014 path:hsa05016
P18283	hsa:2877	path:hsa00480 path:hsa00590 path:hsa04918
P22352	hsa:2878	path:hsa00480 path:hsa00590 path:hsa04918
P36969	hsa:2879	path:hsa00480
O75715	hsa:2880	path:hsa00480 path:hsa00590 path:hsa04918
Q96SL4	hsa:2882	path:hsa00480 path:hsa00590 path:hsa04918
P15144	hsa:290	path:hsa00480 path:hsa01100 path:hsa04614 path:hsa04640
Q05586	hsa:2902	path:hsa04014 path:hsa04015 path:hsa04020 path:hsa04024 path:hsa04080 path:hsa04713 path:hsa04720 path:hsa04724 path:hsa05010 path:hsa05014 path:hsa05016 path:hsa05030 path:hsa05031 path:hsa05033 path:hsa05034
Q9NPJ6	hsa:29079	path:hsa04919
P04150	hsa:2908	path:hsa04080
Q13255	hsa:2911	path:hsa04020 path:hsa04068 path:hsa04072 path:hsa04080 path:hsa04540 path:hsa04720 path:hsa04723 path:hsa04724 path:hsa04730 path:hsa04742 path:hsa04915
P41594	hsa:2915	path:hsa04020 path:hsa04072 path:hsa04080 path:hsa04540 path:hsa04720 path:hsa04723 path:hsa04724 path:hsa05016
P07492	hsa:2922	N/A
P30550	hsa:2925	path:hsa04020 path:hsa04080
P49840	hsa:2931	path:hsa04062 path:hsa04728 path:hsa04932
P49841	hsa:2932	path:hsa01521 path:hsa04012 path:hsa04062 path:hsa04110 path:hsa04150 path:hsa04151 path:hsa04310 path:hsa04340 path:hsa04360 path:hsa04390 path:hsa04510 path:hsa04550 path:hsa04657 path:hsa04660 path:hsa04662 path:hsa04722 path:hsa04728 path:hsa04910 path:hsa04916 path:hsa04917 path:hsa04919 path:hsa04931 path:hsa04932 path:hsa05010 path:hsa05160 path:hsa05162 path:hsa05164 path:hsa05166 path:hs…
Q96SQ9	hsa:29785	path:hsa00830 path:hsa00980 path:hsa01100
Q9NZI5	hsa:29841	N/A
Q9UHC9	hsa:29881	path:hsa04975
Q9UNW8	hsa:29933	N/A
Q9UHL4	hsa:29952	N/A
P04083	hsa:301	N/A
Q99714	hsa:3028	path:hsa00280 path:hsa01100 path:hsa05010
P40939	hsa:3030	path:hsa00062 path:hsa00071 path:hsa00280 path:hsa00310 path:hsa00380 path:hsa00410 path:hsa00640 path:hsa00650 path:hsa01040 path:hsa01100 path:hsa01200 path:hsa01212
P55084	hsa:3032	path:hsa00062 path:hsa00071 path:hsa00280 path:hsa01100 path:hsa01212
O43612	hsa:3060	N/A
O43613	hsa:3061	path:hsa04080
O43614	hsa:3062	path:hsa04080
Q13547	hsa:3065	path:hsa04110 path:hsa04213 path:hsa04330 path:hsa04919 path:hsa05016 path:hsa05031 path:hsa05034 path:hsa05169 path:hsa05200 path:hsa05202 path:hsa05203 path:hsa05206 path:hsa05220
Q92769	hsa:3066	path:hsa04110 path:hsa04213 path:hsa04330 path:hsa04919 path:hsa05016 path:hsa05034 path:hsa05169 path:hsa05200 path:hsa05202 path:hsa05203 path:hsa05220
Q9NZK7	hsa:30814	path:hsa00564 path:hsa00565 path:hsa00590 path:hsa00591 path:hsa00592 path:hsa01100 path:hsa04014 path:hsa04270 path:hsa04972 path:hsa04975
Q04756	hsa:3083	N/A
Q16665	hsa:3091	path:hsa04066 path:hsa04140 path:hsa04659 path:hsa04919 path:hsa05200 path:hsa05205 path:hsa05211 path:hsa05230 path:hsa05231
Q13085	hsa:31	path:hsa00061 path:hsa00620 path:hsa00640 path:hsa01100 path:hsa01212 path:hsa04152 path:hsa04910 path:hsa04922
P28039	hsa:313	N/A
P04035	hsa:3156	path:hsa00900 path:hsa01100 path:hsa04152 path:hsa04976
Q01581	hsa:3157	path:hsa00072 path:hsa00280 path:hsa00650 path:hsa00900 path:hsa01100
P54868	hsa:3158	path:hsa00072 path:hsa00280 path:hsa00650 path:hsa00900 path:hsa01100 path:hsa03320
P09601	hsa:3162	path:hsa00860 path:hsa01100 path:hsa04066 path:hsa04978 path:hsa05206 path:hsa05418
P22736	hsa:3164	path:hsa04010 path:hsa04151 path:hsa04925
Q14541	hsa:3174	path:hsa04950
Q96RI8	hsa:319100	path:hsa04080
O00763	hsa:32	path:hsa00061 path:hsa00620 path:hsa00640 path:hsa01100 path:hsa04152 path:hsa04910 path:hsa04920 path:hsa04922 path:hsa04931
P15428	hsa:3248	path:hsa05202
P35367	hsa:3269	path:hsa04020 path:hsa04080 path:hsa04750
P25021	hsa:3274	path:hsa04020 path:hsa04080 path:hsa04971
Q99873	hsa:3276	path:hsa04068 path:hsa04922
P28845	hsa:3290	path:hsa00140 path:hsa00980 path:hsa01100 path:hsa05204
P14061	hsa:3292	path:hsa00140 path:hsa01100 path:hsa04913
P37058	hsa:3293	path:hsa00140 path:hsa01100
P98160	hsa:3339	path:hsa04512 path:hsa05161 path:hsa05205
Q06481	hsa:334	N/A
P02647	hsa:335	path:hsa03320 path:hsa04975 path:hsa04977 path:hsa05143
P08908	hsa:3350	path:hsa04024 path:hsa04080 path:hsa04726 path:hsa04742
P28222	hsa:3351	path:hsa04024 path:hsa04080 path:hsa04726 path:hsa04742
P28221	hsa:3352	path:hsa04024 path:hsa04080 path:hsa04726 path:hsa04742
P28566	hsa:3354	path:hsa04024 path:hsa04080 path:hsa04726 path:hsa04742
P30939	hsa:3355	path:hsa04024 path:hsa04080 path:hsa04726 path:hsa04742
P28223	hsa:3356	path:hsa04020 path:hsa04080 path:hsa04540 path:hsa04726 path:hsa04750
P41595	hsa:3357	path:hsa04020 path:hsa04080 path:hsa04540 path:hsa04726 path:hsa04750
P28335	hsa:3358	path:hsa04020 path:hsa04080 path:hsa04540 path:hsa04726 path:hsa04750
P02652	hsa:336	path:hsa03320
P47898	hsa:3361	path:hsa04020 path:hsa04080 path:hsa04726
P50406	hsa:3362	path:hsa04020 path:hsa04024 path:hsa04080 path:hsa04726
P34969	hsa:3363	path:hsa04014 path:hsa04020 path:hsa04080 path:hsa04726
P04114	hsa:338	path:hsa04975 path:hsa04977
Q5NUL3	hsa:338557	N/A
Q86YS6	hsa:339122	N/A
Q8TDU9	hsa:339403	path:hsa04080
Q4G0S4	hsa:339761	N/A
P11310	hsa:34	path:hsa00071 path:hsa00280 path:hsa00410 path:hsa00640 path:hsa01100 path:hsa01200 path:hsa01212 path:hsa03320
Q6V0L0	hsa:340665	path:hsa00830 path:hsa01100
O75874	hsa:3417	path:hsa00020 path:hsa00480 path:hsa01100 path:hsa01200 path:hsa01210 path:hsa01230 path:hsa04146 path:hsa05230
Q8TDV2	hsa:344561	N/A
P02656	hsa:345	path:hsa03320
Q7Z5P4	hsa:345275	N/A
P83859	hsa:347148	N/A
Q3ZCM7	hsa:347688	path:hsa04145 path:hsa04540 path:hsa05130
P05019	hsa:3479	path:hsa01521 path:hsa01522 path:hsa04014 path:hsa04015 path:hsa04066 path:hsa04068 path:hsa04114 path:hsa04115 path:hsa04150 path:hsa04151 path:hsa04152 path:hsa04211 path:hsa04213 path:hsa04510 path:hsa04550 path:hsa04730 path:hsa04750 path:hsa04913 path:hsa04914 path:hsa04960 path:hsa05200 path:hsa05202 path:hsa05205 path:hsa05214 path:hsa05215 path:hsa05218 path:hsa05224 path:hsa05410 path:hs…
P02649	hsa:348	path:hsa05010
P08069	hsa:3480	path:hsa01521 path:hsa01522 path:hsa04014 path:hsa04015 path:hsa04066 path:hsa04068 path:hsa04114 path:hsa04140 path:hsa04144 path:hsa04150 path:hsa04151 path:hsa04152 path:hsa04211 path:hsa04213 path:hsa04510 path:hsa04520 path:hsa04550 path:hsa04730 path:hsa04913 path:hsa04914 path:hsa05200 path:hsa05202 path:hsa05205 path:hsa05214 path:hsa05215 path:hsa05218 path:hsa05224
Q7Z601	hsa:350383	N/A
P05067	hsa:351	path:hsa04726 path:hsa05010
Q14623	hsa:3549	path:hsa04340 path:hsa05205
O14920	hsa:3551	path:hsa01523 path:hsa04010 path:hsa04014 path:hsa04062 path:hsa04064 path:hsa04068 path:hsa04150 path:hsa04151 path:hsa04210 path:hsa04380 path:hsa04620 path:hsa04621 path:hsa04622 path:hsa04623 path:hsa04657 path:hsa04658 path:hsa04659 path:hsa04660 path:hsa04662 path:hsa04668 path:hsa04722 path:hsa04910 path:hsa04920 path:hsa04930 path:hsa04931 path:hsa04932 path:hsa05120 path:hsa05131 path:hs…
P01584	hsa:3553	path:hsa01523 path:hsa04010 path:hsa04060 path:hsa04064 path:hsa04380 path:hsa04620 path:hsa04621 path:hsa04623 path:hsa04640 path:hsa04657 path:hsa04659 path:hsa04668 path:hsa04750 path:hsa04932 path:hsa04933 path:hsa04940 path:hsa05010 path:hsa05020 path:hsa05132 path:hsa05133 path:hsa05134 path:hsa05140 path:hsa05142 path:hsa05143 path:hsa05144 path:hsa05146 path:hsa05152 path:hsa05162 path:hs…
P60568	hsa:3558	path:hsa04060 path:hsa04151 path:hsa04630 path:hsa04658 path:hsa04659 path:hsa04660 path:hsa04672 path:hsa04940 path:hsa05142 path:hsa05162 path:hsa05166 path:hsa05320 path:hsa05321 path:hsa05330 path:hsa05332
P05231	hsa:3569	path:hsa01521 path:hsa01523 path:hsa04060 path:hsa04066 path:hsa04068 path:hsa04151 path:hsa04620 path:hsa04621 path:hsa04623 path:hsa04630 path:hsa04640 path:hsa04657 path:hsa04659 path:hsa04668 path:hsa04672 path:hsa04931 path:hsa04932 path:hsa04933 path:hsa05020 path:hsa05132 path:hsa05133 path:hsa05134 path:hsa05142 path:hsa05143 path:hsa05144 path:hsa05146 path:hsa05152 path:hsa05161 path:hs…
P10145	hsa:3576	path:hsa04060 path:hsa04062 path:hsa04064 path:hsa04072 path:hsa04620 path:hsa04621 path:hsa04622 path:hsa04657 path:hsa04932 path:hsa04933 path:hsa05120 path:hsa05131 path:hsa05132 path:hsa05133 path:hsa05134 path:hsa05142 path:hsa05144 path:hsa05146 path:hsa05160 path:hsa05161 path:hsa05164 path:hsa05200 path:hsa05202 path:hsa05219 path:hsa05323
P22301	hsa:3586	path:hsa04060 path:hsa04068 path:hsa04630 path:hsa04660 path:hsa04672 path:hsa05133 path:hsa05140 path:hsa05142 path:hsa05143 path:hsa05144 path:hsa05145 path:hsa05146 path:hsa05150 path:hsa05152 path:hsa05169 path:hsa05310 path:hsa05320 path:hsa05321 path:hsa05322 path:hsa05330
P14902	hsa:3620	path:hsa00380 path:hsa01100 path:hsa05143
P01308	hsa:3630	path:hsa04014 path:hsa04015 path:hsa04022 path:hsa04066 path:hsa04068 path:hsa04072 path:hsa04114 path:hsa04140 path:hsa04150 path:hsa04151 path:hsa04152 path:hsa04211 path:hsa04213 path:hsa04810 path:hsa04910 path:hsa04911 path:hsa04913 path:hsa04914 path:hsa04917 path:hsa04923 path:hsa04930 path:hsa04931 path:hsa04932 path:hsa04940 path:hsa04950 path:hsa04960 path:hsa05215
O15357	hsa:3636	path:hsa00562 path:hsa04070 path:hsa04662 path:hsa04666 path:hsa04910
P06213	hsa:3643	path:hsa04014 path:hsa04015 path:hsa04022 path:hsa04066 path:hsa04068 path:hsa04072 path:hsa04150 path:hsa04151 path:hsa04152 path:hsa04211 path:hsa04213 path:hsa04520 path:hsa04910 path:hsa04913 path:hsa04923 path:hsa04930 path:hsa04931 path:hsa04932 path:hsa04960
P14616	hsa:3645	path:hsa04810 path:hsa05215
P52945	hsa:3651	path:hsa04911 path:hsa04930 path:hsa04950
P35568	hsa:3667	path:hsa04022 path:hsa04068 path:hsa04140 path:hsa04150 path:hsa04151 path:hsa04152 path:hsa04211 path:hsa04213 path:hsa04722 path:hsa04910 path:hsa04920 path:hsa04923 path:hsa04930 path:hsa04931 path:hsa04932 path:hsa04960 path:hsa05206
P10275	hsa:367	path:hsa04114 path:hsa05200 path:hsa05215
P20702	hsa:3687	path:hsa04610 path:hsa04810 path:hsa05152
P49748	hsa:37	path:hsa00071 path:hsa01100 path:hsa01212
P05412	hsa:3725	path:hsa01522 path:hsa04010 path:hsa04012 path:hsa04024 path:hsa04210 path:hsa04310 path:hsa04380 path:hsa04510 path:hsa04530 path:hsa04620 path:hsa04621 path:hsa04657 path:hsa04658 path:hsa04659 path:hsa04660 path:hsa04662 path:hsa04668 path:hsa04722 path:hsa04912 path:hsa04915 path:hsa04921 path:hsa04932 path:hsa04933 path:hsa05030 path:hsa05031 path:hsa05120 path:hsa05132 path:hsa05133 path:hs…
P17275	hsa:3726	path:hsa04380 path:hsa04668
P17535	hsa:3727	path:hsa04010 path:hsa04380 path:hsa04657
Q09470	hsa:3736	N/A
P22001	hsa:3738	N/A
Q96RP8	hsa:3743	N/A
Q7Z5J1	hsa:374875	N/A
Q12809	hsa:3757	N/A
O00468	hsa:375790	path:hsa04512
Q6PCB7	hsa:376497	path:hsa03320 path:hsa04931
Q8N1Q1	hsa:377677	path:hsa00910
P35968	hsa:3791	path:hsa01521 path:hsa04014 path:hsa04015 path:hsa04060 path:hsa04144 path:hsa04151 path:hsa04370 path:hsa04510 path:hsa05205 path:hsa05418
Q15726	hsa:3814	N/A
P01042	hsa:3827	path:hsa04610
Q6W5P4	hsa:387129	N/A
Q4AC99	hsa:390110	N/A
B2RXH2	hsa:390245	N/A
P00709	hsa:3906	path:hsa00052 path:hsa01100
P06239	hsa:3932	path:hsa04064 path:hsa04380 path:hsa04650 path:hsa04658 path:hsa04659 path:hsa04660 path:hsa05166 path:hsa05340
P01130	hsa:3949	path:hsa04144 path:hsa04913 path:hsa04925 path:hsa04976 path:hsa05145 path:hsa05160
P18858	hsa:3978	path:hsa03030 path:hsa03410 path:hsa03420 path:hsa03430
O60427	hsa:3992	path:hsa01040 path:hsa01212
P02545	hsa:4000	path:hsa04210 path:hsa05410 path:hsa05412 path:hsa05414
Q9P086	hsa:400569	N/A
A4D1S5	hsa:401409	N/A
P06858	hsa:4023	path:hsa00561 path:hsa03320 path:hsa05010
P22079	hsa:4025	path:hsa04970
Q07954	hsa:4035	path:hsa05010 path:hsa05144
P98164	hsa:4036	path:hsa04340 path:hsa04918
P33241	hsa:4046	path:hsa05152
Q08477	hsa:4051	path:hsa00590 path:hsa01100
Q16873	hsa:4056	path:hsa00590 path:hsa01100
O00327	hsa:406	path:hsa04710 path:hsa04728 path:hsa05168
P84022	hsa:4088	path:hsa04068 path:hsa04110 path:hsa04144 path:hsa04310 path:hsa04350 path:hsa04371 path:hsa04390 path:hsa04520 path:hsa04550 path:hsa04659 path:hsa04933 path:hsa05142 path:hsa05161 path:hsa05166 path:hsa05200 path:hsa05210 path:hsa05212 path:hsa05220 path:hsa05321
P21397	hsa:4128	path:hsa00260 path:hsa00330 path:hsa00340 path:hsa00350 path:hsa00360 path:hsa00380 path:hsa00982 path:hsa01100 path:hsa04726 path:hsa04728 path:hsa05030 path:hsa05031 path:hsa05034
P27338	hsa:4129	path:hsa00260 path:hsa00330 path:hsa00340 path:hsa00350 path:hsa00360 path:hsa00380 path:hsa00982 path:hsa01100 path:hsa04726 path:hsa04728 path:hsa05030 path:hsa05031 path:hsa05034
P10636	hsa:4137	path:hsa04010 path:hsa05010
Q8N6N7	hsa:414149	N/A
Q9NR56	hsa:4154	N/A
Q01726	hsa:4157	path:hsa04080 path:hsa04916
Q01718	hsa:4158	path:hsa04024 path:hsa04080 path:hsa04925
P41968	hsa:4159	path:hsa04080
P32245	hsa:4160	path:hsa04080
P33032	hsa:4161	path:hsa04080
P48163	hsa:4199	path:hsa00620 path:hsa01100 path:hsa01200 path:hsa03320
O75030	hsa:4286	path:hsa04380 path:hsa04916 path:hsa05200 path:hsa05218
P12872	hsa:4295	N/A
P22303	hsa:43	path:hsa00564 path:hsa04725
P08235	hsa:4306	path:hsa04960
P08473	hsa:4311	path:hsa04614 path:hsa04640 path:hsa04974 path:hsa05010
P03956	hsa:4312	path:hsa03320 path:hsa04657 path:hsa05200 path:hsa05219 path:hsa05323
P08253	hsa:4313	path:hsa01522 path:hsa04670 path:hsa04912 path:hsa04915 path:hsa04933 path:hsa05200 path:hsa05205 path:hsa05219 path:hsa05418
P08254	hsa:4314	path:hsa04657 path:hsa04668 path:hsa05202 path:hsa05323
P22894	hsa:4317	N/A
P14780	hsa:4318	path:hsa01522 path:hsa04657 path:hsa04668 path:hsa04670 path:hsa04915 path:hsa05161 path:hsa05200 path:hsa05202 path:hsa05205 path:hsa05206 path:hsa05219 path:hsa05418
P09238	hsa:4319	N/A
P39900	hsa:4321	N/A
P45452	hsa:4322	path:hsa04657
P34949	hsa:4351	path:hsa00051 path:hsa00520 path:hsa01100
P05164	hsa:4353	path:hsa04145 path:hsa05202
P33527	hsa:4363	path:hsa01523 path:hsa02010 path:hsa04071 path:hsa04977 path:hsa05206
Q00G26	hsa:440503	path:hsa03320
C9JRZ8	hsa:441282	N/A
P00395	hsa:4512	path:hsa00190 path:hsa01100 path:hsa04260 path:hsa04932 path:hsa05010 path:hsa05012 path:hsa05016
P00403	hsa:4513	path:hsa00190 path:hsa01100 path:hsa04260 path:hsa04932 path:hsa05010 path:hsa05012 path:hsa05016
P00156	hsa:4519	path:hsa00190 path:hsa01100 path:hsa04260 path:hsa04932 path:hsa05010 path:hsa05012 path:hsa05016
P48039	hsa:4543	path:hsa04080 path:hsa04713
P49286	hsa:4544	path:hsa04080 path:hsa04713
Q9UBK8	hsa:4552	N/A
P20591	hsa:4599	path:hsa05162 path:hsa05164
P20592	hsa:4600	N/A
P01106	hsa:4609	path:hsa04010 path:hsa04012 path:hsa04110 path:hsa04151 path:hsa04310 path:hsa04350 path:hsa04390 path:hsa04550 path:hsa04630 path:hsa04919 path:hsa05161 path:hsa05166 path:hsa05169 path:hsa05200 path:hsa05202 path:hsa05205 path:hsa05206 path:hsa05210 path:hsa05213 path:hsa05216 path:hsa05219 path:hsa05220 path:hsa05221 path:hsa05222 path:hsa05224 path:hsa05230
Q13402	hsa:4647	N/A
P15172	hsa:4654	N/A
P18847	hsa:467	path:hsa05166
P18848	hsa:468	path:hsa04010 path:hsa04022 path:hsa04141 path:hsa04151 path:hsa04210 path:hsa04211 path:hsa04261 path:hsa04668 path:hsa04720 path:hsa04722 path:hsa04725 path:hsa04728 path:hsa04911 path:hsa04912 path:hsa04915 path:hsa04918 path:hsa04922 path:hsa04925 path:hsa04932 path:hsa05030 path:hsa05031 path:hsa05034 path:hsa05161 path:hsa05166 path:hsa05203 path:hsa05215
P53396	hsa:47	path:hsa00020 path:hsa01100
O14561	hsa:4706	path:hsa00190 path:hsa01100 path:hsa04932 path:hsa05010 path:hsa05012 path:hsa05016
Q92886	hsa:4762	path:hsa04550
Q16236	hsa:4780	path:hsa04141 path:hsa05418
P19838	hsa:4790	path:hsa01523 path:hsa04010 path:hsa04014 path:hsa04024 path:hsa04062 path:hsa04064 path:hsa04066 path:hsa04071 path:hsa04151 path:hsa04210 path:hsa04211 path:hsa04380 path:hsa04620 path:hsa04621 path:hsa04622 path:hsa04623 path:hsa04657 path:hsa04658 path:hsa04659 path:hsa04660 path:hsa04662 path:hsa04668 path:hsa04722 path:hsa04917 path:hsa04920 path:hsa04931 path:hsa04932 path:hsa04933 path:hs…
P25963	hsa:4792	path:hsa04024 path:hsa04062 path:hsa04064 path:hsa04210 path:hsa04380 path:hsa04620 path:hsa04621 path:hsa04622 path:hsa04623 path:hsa04657 path:hsa04658 path:hsa04659 path:hsa04660 path:hsa04662 path:hsa04668 path:hsa04722 path:hsa04920 path:hsa04931 path:hsa05120 path:hsa05131 path:hsa05134 path:hsa05140 path:hsa05142 path:hsa05145 path:hsa05160 path:hsa05161 path:hsa05162 path:hsa05164 path:hs…
P23511	hsa:4800	path:hsa04612 path:hsa05152
P25208	hsa:4801	path:hsa04612 path:hsa05152 path:hsa05166
Q13952	hsa:4802	path:hsa04612 path:hsa05152
P08949	hsa:4828	N/A
P28336	hsa:4829	path:hsa04080
P16083	hsa:4835	N/A
P29475	hsa:4842	path:hsa00220 path:hsa00330 path:hsa01100 path:hsa04020 path:hsa04145 path:hsa04371 path:hsa04713 path:hsa04730 path:hsa04970 path:hsa05010 path:hsa05014
P35228	hsa:4843	path:hsa00220 path:hsa00330 path:hsa01100 path:hsa04020 path:hsa04066 path:hsa04146 path:hsa04371 path:hsa05132 path:hsa05133 path:hsa05140 path:hsa05142 path:hsa05145 path:hsa05146 path:hsa05152 path:hsa05200 path:hsa05222
P29474	hsa:4846	path:hsa00220 path:hsa00330 path:hsa01100 path:hsa04020 path:hsa04022 path:hsa04066 path:hsa04071 path:hsa04151 path:hsa04370 path:hsa04371 path:hsa04611 path:hsa04915 path:hsa04921 path:hsa04931 path:hsa04933 path:hsa05418
P00491	hsa:4860	path:hsa00230 path:hsa00240 path:hsa00760 path:hsa01100
Q99743	hsa:4862	path:hsa04710
O15118	hsa:4864	path:hsa04142
P25929	hsa:4886	path:hsa04024 path:hsa04080 path:hsa04923
P49146	hsa:4887	path:hsa04080
Q15761	hsa:4889	path:hsa04080
Q16656	hsa:4899	path:hsa04371 path:hsa05016
P30990	hsa:4922	N/A
P30989	hsa:4923	path:hsa04020 path:hsa04080
P41143	hsa:4985	path:hsa04022 path:hsa04071 path:hsa04080
P41145	hsa:4986	path:hsa04080
P41146	hsa:4987	path:hsa04080
P35372	hsa:4988	path:hsa04080 path:hsa04915 path:hsa05032
P01178	hsa:5020	path:hsa04921
P30559	hsa:5021	path:hsa04020 path:hsa04024 path:hsa04080 path:hsa04921
P47900	hsa:5028	path:hsa04015 path:hsa04080 path:hsa04611 path:hsa04742
P41231	hsa:5029	path:hsa04080 path:hsa04750
Q15077	hsa:5031	path:hsa04080
P09466	hsa:5047	N/A
Q7LG56	hsa:50484	path:hsa00230 path:hsa00240 path:hsa00480 path:hsa01100 path:hsa04115
P27469	hsa:50486	N/A
Q9NPH5	hsa:50507	N/A
Q9NYR8	hsa:50700	path:hsa00830 path:hsa01100
O43323	hsa:50846	path:hsa04340
Q9HCR9	hsa:50940	path:hsa00230 path:hsa05032
Q9Y3C7	hsa:51003	N/A
P08218	hsa:51032	path:hsa04972 path:hsa04974
O75496	hsa:51053	N/A
Q9NP71	hsa:51085	path:hsa04931 path:hsa04932
Q8TC12	hsa:51109	path:hsa00830 path:hsa01100
Q9Y397	hsa:51114	N/A
Q7Z5G4	hsa:51125	N/A
Q9BY76	hsa:51129	path:hsa03320
Q53GQ0	hsa:51144	path:hsa00062 path:hsa00140 path:hsa01040 path:hsa01100 path:hsa01212
Q8NBQ5	hsa:51170	N/A
Q9BPX1	hsa:51171	N/A
Q9UI42	hsa:51200	N/A
P29120	hsa:5122	N/A
Q9NZD2	hsa:51228	N/A
Q9NSD7	hsa:51289	path:hsa04080
Q9NYL5	hsa:51302	path:hsa00120
Q9NYL4	hsa:51303	N/A
Q9Y5S1	hsa:51393	path:hsa04621 path:hsa04750
Q9Y296	hsa:51399	N/A
P27815	hsa:5141	path:hsa00230 path:hsa04024 path:hsa05032
Q07343	hsa:5142	path:hsa00230 path:hsa04024 path:hsa05032
Q9UBT6	hsa:51426	path:hsa03460
Q08493	hsa:5143	path:hsa00230 path:hsa04024 path:hsa05032
Q08499	hsa:5144	path:hsa00230 path:hsa04024 path:hsa05032
Q8WUI4	hsa:51564	path:hsa05034 path:hsa05203
Q96RN5	hsa:51586	N/A
Q9ULC5	hsa:51703	path:hsa00061 path:hsa00071 path:hsa01100 path:hsa01212 path:hsa03320 path:hsa04146 path:hsa04920
P08183	hsa:5243	path:hsa02010 path:hsa04976 path:hsa05206
P21439	hsa:5244	path:hsa02010 path:hsa04976
P42336	hsa:5290	path:hsa00562 path:hsa01521 path:hsa01522 path:hsa01524 path:hsa04012 path:hsa04014 path:hsa04015 path:hsa04024 path:hsa04062 path:hsa04066 path:hsa04068 path:hsa04070 path:hsa04071 path:hsa04072 path:hsa04140 path:hsa04150 path:hsa04151 path:hsa04152 path:hsa04210 path:hsa04211 path:hsa04213 path:hsa04360 path:hsa04370 path:hsa04380 path:hsa04510 path:hsa04550 path:hsa04611 path:hsa04620 path:hs…
P27986	hsa:5295	path:hsa01521 path:hsa01522 path:hsa01524 path:hsa04012 path:hsa04014 path:hsa04015 path:hsa04024 path:hsa04062 path:hsa04066 path:hsa04068 path:hsa04070 path:hsa04071 path:hsa04072 path:hsa04140 path:hsa04150 path:hsa04151 path:hsa04152 path:hsa04210 path:hsa04211 path:hsa04213 path:hsa04360 path:hsa04370 path:hsa04380 path:hsa04510 path:hsa04550 path:hsa04611 path:hsa04620 path:hsa04630 path:hs…
P30613	hsa:5313	path:hsa00010 path:hsa00230 path:hsa00620 path:hsa01100 path:hsa01200 path:hsa01230 path:hsa04910 path:hsa04930 path:hsa04932 path:hsa04950
P14618	hsa:5315	path:hsa00010 path:hsa00230 path:hsa00620 path:hsa01100 path:hsa01200 path:hsa01230 path:hsa04922 path:hsa04930 path:hsa05203 path:hsa05230
P04054	hsa:5319	path:hsa00564 path:hsa00565 path:hsa00590 path:hsa00591 path:hsa00592 path:hsa01100 path:hsa04014 path:hsa04270 path:hsa04972 path:hsa04975
P14555	hsa:5320	path:hsa00564 path:hsa00565 path:hsa00590 path:hsa00591 path:hsa00592 path:hsa01100 path:hsa04014 path:hsa04270 path:hsa04972 path:hsa04975
P47712	hsa:5321	path:hsa00564 path:hsa00565 path:hsa00590 path:hsa00591 path:hsa00592 path:hsa01100 path:hsa04010 path:hsa04014 path:hsa04072 path:hsa04270 path:hsa04370 path:hsa04611 path:hsa04664 path:hsa04666 path:hsa04724 path:hsa04726 path:hsa04730 path:hsa04750 path:hsa04912 path:hsa04913 path:hsa04921 path:hsa05231
P39877	hsa:5322	path:hsa00564 path:hsa00565 path:hsa00590 path:hsa00591 path:hsa00592 path:hsa01100 path:hsa04014 path:hsa04270 path:hsa04972 path:hsa04975
P00749	hsa:5328	path:hsa04064 path:hsa04610 path:hsa05202 path:hsa05205 path:hsa05206
Q00722	hsa:5330	path:hsa00562 path:hsa01100 path:hsa04015 path:hsa04020 path:hsa04022 path:hsa04062 path:hsa04070 path:hsa04071 path:hsa04072 path:hsa04261 path:hsa04270 path:hsa04310 path:hsa04371 path:hsa04540 path:hsa04611 path:hsa04621 path:hsa04713 path:hsa04720 path:hsa04723 path:hsa04724 path:hsa04725 path:hsa04726 path:hsa04728 path:hsa04730 path:hsa04742 path:hsa04750 path:hsa04911 path:hsa04912 path:hs…
Q01970	hsa:5331	path:hsa00562 path:hsa01100 path:hsa04015 path:hsa04020 path:hsa04022 path:hsa04062 path:hsa04070 path:hsa04071 path:hsa04072 path:hsa04261 path:hsa04270 path:hsa04310 path:hsa04371 path:hsa04540 path:hsa04611 path:hsa04621 path:hsa04713 path:hsa04720 path:hsa04723 path:hsa04724 path:hsa04725 path:hsa04726 path:hsa04728 path:hsa04730 path:hsa04750 path:hsa04911 path:hsa04912 path:hsa04915 path:hs…
Q15147	hsa:5332	path:hsa00562 path:hsa01100 path:hsa04015 path:hsa04020 path:hsa04022 path:hsa04062 path:hsa04070 path:hsa04071 path:hsa04072 path:hsa04261 path:hsa04270 path:hsa04310 path:hsa04371 path:hsa04540 path:hsa04611 path:hsa04621 path:hsa04713 path:hsa04720 path:hsa04723 path:hsa04724 path:hsa04725 path:hsa04726 path:hsa04728 path:hsa04730 path:hsa04750 path:hsa04911 path:hsa04912 path:hsa04915 path:hs…
O60240	hsa:5346	path:hsa03320 path:hsa04371 path:hsa04923
P53350	hsa:5347	path:hsa04068 path:hsa04110 path:hsa04114 path:hsa04914
P20382	hsa:5367	N/A
P02689	hsa:5375	N/A
Q9NQS5	hsa:53831	N/A
P16233	hsa:5406	path:hsa00561 path:hsa01100 path:hsa04972 path:hsa04975 path:hsa04977
Q9NR96	hsa:54106	path:hsa04620 path:hsa05142 path:hsa05143 path:hsa05144 path:hsa05152 path:hsa05162 path:hsa05168
Q9GZN0	hsa:54112	N/A
P99999	hsa:54205	path:hsa00920 path:hsa01100 path:hsa01524 path:hsa04115 path:hsa04210 path:hsa04215 path:hsa04932 path:hsa05010 path:hsa05012 path:hsa05014 path:hsa05016 path:hsa05134 path:hsa05145 path:hsa05152 path:hsa05161 path:hsa05164 path:hsa05168 path:hsa05200 path:hsa05210 path:hsa05222 path:hsa05416
P09884	hsa:5422	path:hsa00230 path:hsa00240 path:hsa01100 path:hsa03030
P06746	hsa:5423	path:hsa03410 path:hsa05166 path:hsa05203
Q9NS66	hsa:54328	N/A
P60893	hsa:54329	N/A
P59768	hsa:54331	path:hsa04014 path:hsa04062 path:hsa04151 path:hsa04371 path:hsa04713 path:hsa04723 path:hsa04724 path:hsa04725 path:hsa04726 path:hsa04727 path:hsa04728 path:hsa05032 path:hsa05034 path:hsa05200
P16435	hsa:5447	N/A
Q9BY64	hsa:54490	path:hsa00040 path:hsa00053 path:hsa00140 path:hsa00830 path:hsa00860 path:hsa00980 path:hsa00982 path:hsa00983 path:hsa01100 path:hsa05204
Q8IUH4	hsa:54503	N/A
Q9HAW8	hsa:54575	path:hsa00040 path:hsa00053 path:hsa00140 path:hsa00830 path:hsa00860 path:hsa00980 path:hsa00982 path:hsa00983 path:hsa01100 path:hsa05204
Q9HAW9	hsa:54576	path:hsa00040 path:hsa00053 path:hsa00140 path:hsa00830 path:hsa00860 path:hsa00980 path:hsa00982 path:hsa00983 path:hsa01100 path:hsa05204
Q9HAW7	hsa:54577	path:hsa00040 path:hsa00053 path:hsa00140 path:hsa00830 path:hsa00860 path:hsa00980 path:hsa00982 path:hsa00983 path:hsa01100 path:hsa05204
P19224	hsa:54578	path:hsa00040 path:hsa00053 path:hsa00140 path:hsa00830 path:hsa00860 path:hsa00980 path:hsa00982 path:hsa00983 path:hsa01100 path:hsa05204
O60656	hsa:54600	path:hsa00040 path:hsa00053 path:hsa00140 path:hsa00830 path:hsa00860 path:hsa00980 path:hsa00982 path:hsa00983 path:hsa01100 path:hsa05204
Q07869	hsa:5465	path:hsa03320 path:hsa04024 path:hsa04920 path:hsa04922 path:hsa04931 path:hsa04932 path:hsa05160
P22310	hsa:54657	path:hsa00040 path:hsa00053 path:hsa00140 path:hsa00830 path:hsa00860 path:hsa00980 path:hsa00982 path:hsa00983 path:hsa01100 path:hsa05204
P22309	hsa:54658	path:hsa00040 path:hsa00053 path:hsa00140 path:hsa00830 path:hsa00860 path:hsa00980 path:hsa00982 path:hsa00983 path:hsa01100 path:hsa05204
P35503	hsa:54659	path:hsa00040 path:hsa00053 path:hsa00140 path:hsa00830 path:hsa00860 path:hsa00980 path:hsa00982 path:hsa00983 path:hsa01100 path:hsa05204
Q03181	hsa:5467	path:hsa03320 path:hsa04310 path:hsa05200 path:hsa05221
P37231	hsa:5468	path:hsa03320 path:hsa04152 path:hsa04211 path:hsa04380 path:hsa05016 path:hsa05200 path:hsa05202 path:hsa05216
Q15648	hsa:5469	path:hsa01522 path:hsa04919
Q9BUE0	hsa:54797	N/A
Q9HCH5	hsa:54843	N/A
Q8TAV3	hsa:54905	N/A
Q9NWA0	hsa:55090	N/A
P01185	hsa:551	path:hsa04072 path:hsa04962
P37288	hsa:552	path:hsa04020 path:hsa04072 path:hsa04080 path:hsa04270
Q9NV66	hsa:55253	N/A
Q9H0R6	hsa:55278	path:hsa00970 path:hsa01100
P47901	hsa:553	path:hsa04020 path:hsa04072 path:hsa04080 path:hsa04270
P50897	hsa:5538	path:hsa00062 path:hsa01100 path:hsa01212 path:hsa04142
P30518	hsa:554	path:hsa04072 path:hsa04080 path:hsa04962
P42785	hsa:5547	path:hsa04614 path:hsa04974
P48147	hsa:5550	path:hsa04614
Q9NX70	hsa:55588	N/A
Q3YEC7	hsa:55684	N/A
Q96K12	hsa:55711	path:hsa04146
Q9NUW8	hsa:55775	N/A
P17252	hsa:5578	path:hsa01521 path:hsa04010 path:hsa04012 path:hsa04014 path:hsa04015 path:hsa04020 path:hsa04066 path:hsa04070 path:hsa04071 path:hsa04072 path:hsa04150 path:hsa04151 path:hsa04261 path:hsa04270 path:hsa04310 path:hsa04360 path:hsa04370 path:hsa04510 path:hsa04540 path:hsa04650 path:hsa04664 path:hsa04666 path:hsa04670 path:hsa04713 path:hsa04720 path:hsa04723 path:hsa04724 path:hsa04725 path:hs…
P05771	hsa:5579	path:hsa01521 path:hsa04010 path:hsa04012 path:hsa04014 path:hsa04015 path:hsa04020 path:hsa04062 path:hsa04064 path:hsa04066 path:hsa04070 path:hsa04071 path:hsa04150 path:hsa04270 path:hsa04310 path:hsa04370 path:hsa04510 path:hsa04540 path:hsa04650 path:hsa04662 path:hsa04666 path:hsa04670 path:hsa04713 path:hsa04720 path:hsa04723 path:hsa04724 path:hsa04725 path:hsa04726 path:hsa04727 path:hs…
Q9NUK0	hsa:55796	N/A
Q05655	hsa:5580	path:hsa04062 path:hsa04140 path:hsa04270 path:hsa04621 path:hsa04666 path:hsa04722 path:hsa04750 path:hsa04912 path:hsa04915 path:hsa04930 path:hsa04931 path:hsa04933
Q02156	hsa:5581	path:hsa04022 path:hsa04071 path:hsa04270 path:hsa04371 path:hsa04530 path:hsa04666 path:hsa04750 path:hsa04925 path:hsa04930 path:hsa04931 path:hsa04933 path:hsa05206
P05129	hsa:5582	path:hsa01521 path:hsa04010 path:hsa04012 path:hsa04014 path:hsa04015 path:hsa04020 path:hsa04066 path:hsa04070 path:hsa04071 path:hsa04150 path:hsa04270 path:hsa04310 path:hsa04370 path:hsa04510 path:hsa04540 path:hsa04650 path:hsa04666 path:hsa04670 path:hsa04713 path:hsa04720 path:hsa04723 path:hsa04724 path:hsa04725 path:hsa04726 path:hsa04727 path:hsa04728 path:hsa04730 path:hsa04750 path:hs…
Q9BY49	hsa:55825	path:hsa01040 path:hsa01212 path:hsa04146
Q9NSA0	hsa:55867	N/A
Q9BY41	hsa:55869	path:hsa05034 path:hsa05203
Q04759	hsa:5588	path:hsa04064 path:hsa04140 path:hsa04270 path:hsa04658 path:hsa04659 path:hsa04660 path:hsa04750 path:hsa04920 path:hsa04931 path:hsa05162
P28482	hsa:5594	path:hsa01521 path:hsa01522 path:hsa01524 path:hsa04010 path:hsa04012 path:hsa04014 path:hsa04015 path:hsa04022 path:hsa04024 path:hsa04062 path:hsa04066 path:hsa04068 path:hsa04071 path:hsa04072 path:hsa04114 path:hsa04140 path:hsa04150 path:hsa04151 path:hsa04210 path:hsa04261 path:hsa04270 path:hsa04320 path:hsa04350 path:hsa04360 path:hsa04370 path:hsa04371 path:hsa04380 path:hsa04510 path:hs…
P27361	hsa:5595	path:hsa01521 path:hsa01522 path:hsa01524 path:hsa04010 path:hsa04012 path:hsa04014 path:hsa04015 path:hsa04022 path:hsa04024 path:hsa04062 path:hsa04066 path:hsa04068 path:hsa04071 path:hsa04072 path:hsa04114 path:hsa04140 path:hsa04150 path:hsa04151 path:hsa04210 path:hsa04261 path:hsa04270 path:hsa04320 path:hsa04350 path:hsa04360 path:hsa04370 path:hsa04371 path:hsa04380 path:hsa04510 path:hs…
P31152	hsa:5596	path:hsa04657
Q16659	hsa:5597	path:hsa04657
Q13164	hsa:5598	path:hsa04010 path:hsa04540 path:hsa04657 path:hsa04722 path:hsa04912 path:hsa04921 path:hsa05206 path:hsa05418
P45983	hsa:5599	path:hsa01522 path:hsa04010 path:hsa04012 path:hsa04014 path:hsa04024 path:hsa04068 path:hsa04071 path:hsa04140 path:hsa04141 path:hsa04210 path:hsa04215 path:hsa04310 path:hsa04380 path:hsa04510 path:hsa04530 path:hsa04620 path:hsa04621 path:hsa04622 path:hsa04657 path:hsa04658 path:hsa04659 path:hsa04664 path:hsa04668 path:hsa04722 path:hsa04723 path:hsa04728 path:hsa04750 path:hsa04910 path:hs…
Q15759	hsa:5600	path:hsa01522 path:hsa04010 path:hsa04015 path:hsa04068 path:hsa04071 path:hsa04261 path:hsa04370 path:hsa04380 path:hsa04550 path:hsa04611 path:hsa04620 path:hsa04621 path:hsa04622 path:hsa04657 path:hsa04658 path:hsa04659 path:hsa04660 path:hsa04664 path:hsa04668 path:hsa04670 path:hsa04722 path:hsa04723 path:hsa04728 path:hsa04750 path:hsa04912 path:hsa04914 path:hsa04917 path:hsa04933 path:hs…
P45984	hsa:5601	path:hsa01522 path:hsa04010 path:hsa04012 path:hsa04014 path:hsa04024 path:hsa04068 path:hsa04071 path:hsa04140 path:hsa04141 path:hsa04210 path:hsa04215 path:hsa04310 path:hsa04380 path:hsa04510 path:hsa04530 path:hsa04620 path:hsa04621 path:hsa04622 path:hsa04657 path:hsa04658 path:hsa04659 path:hsa04660 path:hsa04664 path:hsa04668 path:hsa04722 path:hsa04723 path:hsa04728 path:hsa04750 path:hs…
P53779	hsa:5602	path:hsa01522 path:hsa04010 path:hsa04012 path:hsa04014 path:hsa04024 path:hsa04068 path:hsa04071 path:hsa04140 path:hsa04141 path:hsa04210 path:hsa04215 path:hsa04310 path:hsa04380 path:hsa04510 path:hsa04530 path:hsa04620 path:hsa04621 path:hsa04622 path:hsa04657 path:hsa04658 path:hsa04659 path:hsa04664 path:hsa04668 path:hsa04722 path:hsa04723 path:hsa04728 path:hsa04750 path:hsa04910 path:hs…
O15264	hsa:5603	path:hsa01522 path:hsa04010 path:hsa04015 path:hsa04068 path:hsa04071 path:hsa04261 path:hsa04370 path:hsa04380 path:hsa04550 path:hsa04611 path:hsa04620 path:hsa04621 path:hsa04622 path:hsa04657 path:hsa04658 path:hsa04659 path:hsa04660 path:hsa04664 path:hsa04668 path:hsa04670 path:hsa04722 path:hsa04723 path:hsa04728 path:hsa04750 path:hsa04912 path:hsa04914 path:hsa04917 path:hsa04933 path:hs…
P19525	hsa:5610	path:hsa04141 path:hsa05160 path:hsa05162 path:hsa05164 path:hsa05168 path:hsa05169 path:hsa05203
Q6YP21	hsa:56267	path:hsa00380 path:hsa00450 path:hsa01100 path:hsa05204
Q9NPC1	hsa:56413	path:hsa04020 path:hsa04080
P07477	hsa:5644	path:hsa04080 path:hsa04972 path:hsa04974 path:hsa05164
P07478	hsa:5645	path:hsa04080 path:hsa04972 path:hsa04974 path:hsa05164
P35030	hsa:5646	path:hsa04080 path:hsa04972 path:hsa04974 path:hsa05164
Q9NR63	hsa:56603	path:hsa00830 path:hsa01100
Q9NR71	hsa:56624	path:hsa00600 path:hsa01100 path:hsa04071
P61769	hsa:567	path:hsa04612
Q9BUT1	hsa:56898	path:hsa00072 path:hsa00650 path:hsa01100
Q9GZQ4	hsa:56923	path:hsa04080
Q14032	hsa:570	path:hsa00120 path:hsa00430 path:hsa01040 path:hsa01100 path:hsa04146 path:hsa04976
P25106	hsa:57007	path:hsa04060
O60218	hsa:57016	path:hsa00040 path:hsa00051 path:hsa00052 path:hsa00561 path:hsa01100
Q9NS75	hsa:57105	path:hsa04020 path:hsa04080
Q9H1C0	hsa:57121	path:hsa04015 path:hsa04072 path:hsa04151 path:hsa05200
P25105	hsa:5724	path:hsa04020 path:hsa04080 path:hsa05150
P60484	hsa:5728	path:hsa00562 path:hsa01521 path:hsa04068 path:hsa04070 path:hsa04071 path:hsa04115 path:hsa04140 path:hsa04150 path:hsa04151 path:hsa04510 path:hsa04931 path:hsa05161 path:hsa05200 path:hsa05206 path:hsa05213 path:hsa05214 path:hsa05215 path:hsa05218 path:hsa05222 path:hsa05224 path:hsa05230
Q13258	hsa:5729	path:hsa04080
P41222	hsa:5730	path:hsa00590 path:hsa01100
P34995	hsa:5731	path:hsa04020 path:hsa04080 path:hsa05200
P43116	hsa:5732	path:hsa04024 path:hsa04080 path:hsa04750 path:hsa04924 path:hsa05200
P43115	hsa:5733	path:hsa04020 path:hsa04024 path:hsa04080 path:hsa04923 path:hsa05200
P35408	hsa:5734	path:hsa04080 path:hsa04750 path:hsa04924 path:hsa05200
P43088	hsa:5737	path:hsa04020 path:hsa04072 path:hsa04080
P43119	hsa:5739	path:hsa04080 path:hsa04270 path:hsa04611
Q16647	hsa:5740	path:hsa00590 path:hsa01100
Q6UW02	hsa:57404	N/A
P0DMS9	hsa:57413	N/A
P23219	hsa:5742	path:hsa00590 path:hsa01100 path:hsa04611 path:hsa04726 path:hsa04923
P35354	hsa:5743	path:hsa00590 path:hsa01100 path:hsa04064 path:hsa04370 path:hsa04657 path:hsa04668 path:hsa04723 path:hsa04726 path:hsa04913 path:hsa04921 path:hsa04923 path:hsa05140 path:hsa05200 path:hsa05204 path:hsa05206 path:hsa05222
Q9HBH5	hsa:57665	N/A
P18031	hsa:5770	path:hsa04520 path:hsa04910 path:hsa04931
P17706	hsa:5771	path:hsa04630
Q9H227	hsa:57733	path:hsa00500 path:hsa01100
Q96RU7	hsa:57761	path:hsa04931
P35236	hsa:5778	path:hsa04010
Q9HBI6	hsa:57834	N/A
P08575	hsa:5788	path:hsa04514 path:hsa04660 path:hsa04666 path:hsa05340
P11216	hsa:5834	path:hsa00500 path:hsa01100 path:hsa04910 path:hsa04922 path:hsa04931
P06737	hsa:5836	path:hsa00500 path:hsa01100 path:hsa04910 path:hsa04922 path:hsa04931
P11217	hsa:5837	path:hsa00500 path:hsa01100 path:hsa04910 path:hsa04922 path:hsa04931
Q9Y5R8	hsa:58485	N/A
P62820	hsa:5861	path:hsa05134
P06276	hsa:590	N/A
Q9H3N8	hsa:59340	path:hsa04080
Q9HBA0	hsa:59341	path:hsa04750 path:hsa05418
Q9BYJ1	hsa:59344	N/A
P98179	hsa:5935	N/A
P09455	hsa:5947	N/A
P50120	hsa:5948	path:hsa04977
P0C0P6	hsa:594857	N/A
P24385	hsa:595	path:hsa01522 path:hsa04068 path:hsa04110 path:hsa04115 path:hsa04151 path:hsa04152 path:hsa04310 path:hsa04340 path:hsa04371 path:hsa04390 path:hsa04510 path:hsa04530 path:hsa04630 path:hsa04917 path:hsa04919 path:hsa04921 path:hsa04933 path:hsa05161 path:hsa05162 path:hsa05166 path:hsa05200 path:hsa05203 path:hsa05205 path:hsa05206 path:hsa05210 path:hsa05212 path:hsa05213 path:hsa05214 path:hs…
P02753	hsa:5950	N/A
P10415	hsa:596	path:hsa01521 path:hsa01522 path:hsa01524 path:hsa04064 path:hsa04066 path:hsa04071 path:hsa04140 path:hsa04141 path:hsa04151 path:hsa04210 path:hsa04215 path:hsa04261 path:hsa04340 path:hsa04510 path:hsa04621 path:hsa04630 path:hsa04722 path:hsa04725 path:hsa04933 path:hsa05014 path:hsa05145 path:hsa05152 path:hsa05161 path:hsa05169 path:hsa05200 path:hsa05206 path:hsa05210 path:hsa05215 path:hs…
Q04864	hsa:5966	path:hsa04014 path:hsa05202 path:hsa05203
Q04206	hsa:5970	path:hsa01523 path:hsa04010 path:hsa04014 path:hsa04024 path:hsa04062 path:hsa04064 path:hsa04066 path:hsa04071 path:hsa04151 path:hsa04210 path:hsa04211 path:hsa04380 path:hsa04620 path:hsa04621 path:hsa04622 path:hsa04623 path:hsa04657 path:hsa04658 path:hsa04659 path:hsa04660 path:hsa04662 path:hsa04668 path:hsa04722 path:hsa04917 path:hsa04920 path:hsa04931 path:hsa04932 path:hsa04933 path:hs…
P00797	hsa:5972	path:hsa04614 path:hsa04924
P47804	hsa:5995	N/A
P41220	hsa:5997	path:hsa04022 path:hsa04740 path:hsa04921
P08100	hsa:6010	path:hsa04744
P12271	hsa:6017	N/A
Q9GZV3	hsa:60482	path:hsa04725 path:hsa05231
Q9HC16	hsa:60489	N/A
Q9HC23	hsa:60675	N/A
P35398	hsa:6095	path:hsa04659 path:hsa04710 path:hsa05321
P51449	hsa:6097	path:hsa04659 path:hsa04710 path:hsa05321
P03999	hsa:611	N/A
Q16518	hsa:6121	path:hsa00830
Q9Y276	hsa:617	N/A
P23443	hsa:6198	path:hsa01521 path:hsa01522 path:hsa04012 path:hsa04066 path:hsa04140 path:hsa04150 path:hsa04151 path:hsa04152 path:hsa04211 path:hsa04213 path:hsa04350 path:hsa04371 path:hsa04666 path:hsa04910 path:hsa04931 path:hsa05205 path:hsa05221 path:hsa05224 path:hsa05231
P46663	hsa:623	path:hsa04020 path:hsa04080 path:hsa04610 path:hsa04750 path:hsa04810 path:hsa05200
P30411	hsa:624	path:hsa04020 path:hsa04022 path:hsa04071 path:hsa04080 path:hsa04610 path:hsa04750 path:hsa04810 path:hsa04961 path:hsa05142 path:hsa05200
P31350	hsa:6241	path:hsa00230 path:hsa00240 path:hsa00480 path:hsa01100 path:hsa04115
P19793	hsa:6256	path:hsa03320 path:hsa04151 path:hsa04659 path:hsa04919 path:hsa04920 path:hsa04932 path:hsa04976 path:hsa05160 path:hsa05200 path:hsa05202 path:hsa05216 path:hsa05222 path:hsa05223
Q99523	hsa:6272	path:hsa04142 path:hsa04722
P0DJI8	hsa:6288	N/A
P0DJI9	hsa:6289	N/A
P53778	hsa:6300	path:hsa01522 path:hsa04010 path:hsa04015 path:hsa04068 path:hsa04071 path:hsa04114 path:hsa04261 path:hsa04370 path:hsa04380 path:hsa04550 path:hsa04611 path:hsa04620 path:hsa04621 path:hsa04622 path:hsa04657 path:hsa04658 path:hsa04659 path:hsa04660 path:hsa04664 path:hsa04668 path:hsa04670 path:hsa04722 path:hsa04723 path:hsa04728 path:hsa04750 path:hsa04912 path:hsa04914 path:hsa04917 path:hs…
P08217	hsa:63036	path:hsa04972 path:hsa04974
Q99700	hsa:6311	N/A
O00767	hsa:6319	path:hsa01040 path:hsa01212 path:hsa03320 path:hsa04152
P35498	hsa:6323	path:hsa04728
Q99250	hsa:6326	path:hsa04742
P35499	hsa:6329	N/A
Q14524	hsa:6331	path:hsa04261
Q15858	hsa:6335	path:hsa04742
Q9Y5Y9	hsa:6336	N/A
P13500	hsa:6347	path:hsa04060 path:hsa04062 path:hsa04621 path:hsa04657 path:hsa04668 path:hsa04933 path:hsa05142 path:hsa05144 path:hsa05164 path:hsa05168 path:hsa05323 path:hsa05418
P47992	hsa:6375	path:hsa04060
P18827	hsa:6382	path:hsa04512 path:hsa04514 path:hsa05144 path:hsa05205 path:hsa05418
P34741	hsa:6383	path:hsa04514 path:hsa05144 path:hsa05205 path:hsa05418
P31431	hsa:6385	path:hsa04512 path:hsa04514 path:hsa05205 path:hsa05418
P0DI82	hsa:6399	N/A
P16581	hsa:6401	path:hsa04514 path:hsa04668 path:hsa04933 path:hsa05143 path:hsa05144 path:hsa05418
P16109	hsa:6403	path:hsa04514 path:hsa05144 path:hsa05150
Q9H306	hsa:64066	N/A
Q9GZQ6	hsa:64106	path:hsa04080
Q86TX2	hsa:641371	path:hsa00062 path:hsa01040 path:hsa01100
Q9NS28	hsa:64407	N/A
P0C851	hsa:644139	N/A
Q8IZ08	hsa:64582	N/A
Q9BZM2	hsa:64600	path:hsa00564 path:hsa00565 path:hsa00590 path:hsa00591 path:hsa00592 path:hsa01100 path:hsa04014 path:hsa04270 path:hsa04972 path:hsa04975
P04278	hsa:6462	N/A
Q0Z7S8	hsa:646480	N/A
A6NFH5	hsa:646486	N/A
Q15465	hsa:6469	path:hsa04340 path:hsa04360 path:hsa05200 path:hsa05205 path:hsa05217
Q9HB55	hsa:64816	path:hsa05204
P43005	hsa:6505	path:hsa04724 path:hsa04974
P43004	hsa:6506	path:hsa04724 path:hsa05014
P43003	hsa:6507	path:hsa04724
P43007	hsa:6509	N/A
Q15758	hsa:6510	path:hsa04974 path:hsa05230
P48664	hsa:6511	path:hsa04724
O00341	hsa:6512	path:hsa04724
P11168	hsa:6514	path:hsa04911 path:hsa04917 path:hsa04922 path:hsa04930 path:hsa04931 path:hsa04950 path:hsa04973 path:hsa05230
P14672	hsa:6517	path:hsa04068 path:hsa04152 path:hsa04910 path:hsa04920 path:hsa04930 path:hsa04931
P12644	hsa:652	path:hsa04350 path:hsa04390 path:hsa04550 path:hsa04919 path:hsa05200 path:hsa05217 path:hsa05418
P23975	hsa:6530	N/A
Q01959	hsa:6531	path:hsa04728 path:hsa05012 path:hsa05030 path:hsa05031 path:hsa05034
P31645	hsa:6532	path:hsa04726
P0C7U1	hsa:653308	N/A
Q99884	hsa:6534	N/A
P48067	hsa:6536	N/A
O00238	hsa:658	path:hsa04060 path:hsa04350 path:hsa04360 path:hsa04390 path:hsa04550 path:hsa05418
O15245	hsa:6580	path:hsa04976 path:hsa05231
O75751	hsa:6581	path:hsa05231
O15244	hsa:6582	path:hsa05231
Q9BYT3	hsa:65975	N/A
Q9HCS2	hsa:66002	N/A
Q6STE5	hsa:6604	N/A
Q16637	hsa:6606	path:hsa03013
P17405	hsa:6609	path:hsa00600 path:hsa01100 path:hsa04071 path:hsa04142
P35610	hsa:6646	path:hsa00100
P08047	hsa:6667	path:hsa01522 path:hsa04350 path:hsa04915 path:hsa05016 path:hsa05202 path:hsa05224 path:hsa05231
Q02447	hsa:6670	N/A
Q13103	hsa:6694	N/A
Q14534	hsa:6713	path:hsa00100 path:hsa01100
P12931	hsa:6714	path:hsa01521 path:hsa01522 path:hsa04012 path:hsa04015 path:hsa04062 path:hsa04144 path:hsa04360 path:hsa04370 path:hsa04510 path:hsa04520 path:hsa04530 path:hsa04540 path:hsa04611 path:hsa04727 path:hsa04750 path:hsa04810 path:hsa04912 path:hsa04915 path:hsa04917 path:hsa04919 path:hsa04921 path:hsa05100 path:hsa05120 path:hsa05131 path:hsa05152 path:hsa05161 path:hsa05203 path:hsa05205 path:hs…
P18405	hsa:6715	path:hsa00140
P31213	hsa:6716	path:hsa00140 path:hsa05215
P38398	hsa:672	path:hsa01524 path:hsa03440 path:hsa03460 path:hsa04120 path:hsa04151 path:hsa05206 path:hsa05224
P36956	hsa:6720	path:hsa04152 path:hsa04910 path:hsa04931 path:hsa04932
Q12772	hsa:6721	N/A
P30872	hsa:6751	path:hsa04024 path:hsa04080
P30874	hsa:6752	path:hsa04024 path:hsa04080 path:hsa04971
P32745	hsa:6753	path:hsa04080
P31391	hsa:6754	path:hsa04080
P35346	hsa:6755	path:hsa04024 path:hsa04080
P40763	hsa:6774	path:hsa01521 path:hsa04062 path:hsa04066 path:hsa04068 path:hsa04550 path:hsa04630 path:hsa04659 path:hsa04917 path:hsa04920 path:hsa04931 path:hsa04933 path:hsa05145 path:hsa05160 path:hsa05161 path:hsa05162 path:hsa05169 path:hsa05200 path:hsa05203 path:hsa05205 path:hsa05206 path:hsa05212 path:hsa05221 path:hsa05223 path:hsa05321
O14965	hsa:6790	path:hsa04114
Q9UQB9	hsa:6795	N/A
P32247	hsa:680	path:hsa04080
Q06520	hsa:6822	path:hsa00980 path:hsa04976 path:hsa05204
Q15528	hsa:6837	N/A
Q9UBD3	hsa:6846	path:hsa04060
P20366	hsa:6863	N/A
P21452	hsa:6865	path:hsa04020 path:hsa04080
Q9UHF0	hsa:6866	N/A
P25103	hsa:6869	path:hsa04020 path:hsa04080 path:hsa05162
P29371	hsa:6870	path:hsa04020 path:hsa04080
P17735	hsa:6898	path:hsa00130 path:hsa00270 path:hsa00350 path:hsa00360 path:hsa00400 path:hsa01100 path:hsa01230
O60907	hsa:6907	path:hsa04310
P21731	hsa:6915	path:hsa04020 path:hsa04080 path:hsa04611
P24557	hsa:6916	path:hsa00590 path:hsa01100 path:hsa04611
P28347	hsa:7003	path:hsa04390 path:hsa04392
Q15561	hsa:7004	path:hsa04390 path:hsa04392
Q99594	hsa:7005	path:hsa04390 path:hsa04392
P36897	hsa:7046	path:hsa04010 path:hsa04060 path:hsa04068 path:hsa04144 path:hsa04350 path:hsa04371 path:hsa04380 path:hsa04390 path:hsa04520 path:hsa04659 path:hsa04933 path:hsa05142 path:hsa05161 path:hsa05166 path:hsa05200 path:hsa05210 path:hsa05212 path:hsa05220
P07996	hsa:7057	path:hsa04015 path:hsa04115 path:hsa04145 path:hsa04151 path:hsa04350 path:hsa04510 path:hsa04512 path:hsa05144 path:hsa05205 path:hsa05206 path:hsa05219
P35442	hsa:7058	path:hsa04145 path:hsa04151 path:hsa04510 path:hsa04512 path:hsa05144
P49746	hsa:7059	path:hsa04145 path:hsa04151 path:hsa04510 path:hsa04512 path:hsa05144
P35443	hsa:7060	path:hsa04145 path:hsa04151 path:hsa04510 path:hsa04512 path:hsa05144
P10827	hsa:7067	path:hsa04080 path:hsa04919
P10828	hsa:7068	path:hsa04080 path:hsa04919
P04183	hsa:7083	path:hsa00240 path:hsa00983 path:hsa01100
O60603	hsa:7097	path:hsa04145 path:hsa04151 path:hsa04620 path:hsa05134 path:hsa05140 path:hsa05142 path:hsa05144 path:hsa05145 path:hsa05146 path:hsa05152 path:hsa05161 path:hsa05162 path:hsa05168 path:hsa05205 path:hsa05321 path:hsa05323
O00206	hsa:7099	path:hsa04064 path:hsa04066 path:hsa04145 path:hsa04151 path:hsa04620 path:hsa04621 path:hsa05130 path:hsa05132 path:hsa05133 path:hsa05134 path:hsa05140 path:hsa05142 path:hsa05144 path:hsa05145 path:hsa05146 path:hsa05152 path:hsa05161 path:hsa05162 path:hsa05164 path:hsa05205 path:hsa05321 path:hsa05323
P01375	hsa:7124	path:hsa01523 path:hsa04010 path:hsa04060 path:hsa04064 path:hsa04071 path:hsa04150 path:hsa04210 path:hsa04350 path:hsa04380 path:hsa04612 path:hsa04620 path:hsa04621 path:hsa04622 path:hsa04640 path:hsa04650 path:hsa04657 path:hsa04660 path:hsa04664 path:hsa04668 path:hsa04920 path:hsa04930 path:hsa04931 path:hsa04932 path:hsa04933 path:hsa04940 path:hsa05010 path:hsa05014 path:hsa05133 path:hs…
P11387	hsa:7150	N/A
P04637	hsa:7157	path:hsa01522 path:hsa01524 path:hsa04010 path:hsa04071 path:hsa04110 path:hsa04115 path:hsa04151 path:hsa04210 path:hsa04211 path:hsa04310 path:hsa04722 path:hsa04919 path:hsa05014 path:hsa05016 path:hsa05160 path:hsa05161 path:hsa05162 path:hsa05166 path:hsa05168 path:hsa05169 path:hsa05200 path:hsa05202 path:hsa05203 path:hsa05205 path:hsa05206 path:hsa05210 path:hsa05212 path:hsa05213 path:hs…
P07202	hsa:7173	path:hsa00350 path:hsa01100 path:hsa04918 path:hsa05320
Q16581	hsa:719	path:hsa04080 path:hsa04610 path:hsa05150
P20396	hsa:7200	N/A
P34981	hsa:7201	path:hsa04020 path:hsa04080
O75962	hsa:7204	N/A
P16473	hsa:7253	path:hsa04024 path:hsa04080 path:hsa04918 path:hsa04923 path:hsa05320
Q8N465	hsa:728294	N/A
P41597	hsa:729230	path:hsa04060 path:hsa04062
Q02509	hsa:729330	N/A
Q16881	hsa:7296	path:hsa00240 path:hsa00450
P04818	hsa:7298	path:hsa00240 path:hsa00670 path:hsa01100 path:hsa01523
P14679	hsa:7299	path:hsa00350 path:hsa01100 path:hsa04916
P55851	hsa:7351	N/A
P55916	hsa:7352	N/A
Q16739	hsa:7357	path:hsa00600 path:hsa01100
P06133	hsa:7363	path:hsa00040 path:hsa00053 path:hsa00140 path:hsa00830 path:hsa00860 path:hsa00980 path:hsa00982 path:hsa00983 path:hsa01100 path:hsa04976 path:hsa05204
P16662	hsa:7364	path:hsa00040 path:hsa00053 path:hsa00140 path:hsa00830 path:hsa00860 path:hsa00980 path:hsa00982 path:hsa00983 path:hsa01100 path:hsa05204
P36537	hsa:7365	path:hsa00040 path:hsa00053 path:hsa00140 path:hsa00830 path:hsa00860 path:hsa00980 path:hsa00982 path:hsa00983 path:hsa01100 path:hsa05204
P54855	hsa:7366	path:hsa00040 path:hsa00053 path:hsa00140 path:hsa00830 path:hsa00860 path:hsa00980 path:hsa00982 path:hsa00983 path:hsa01100 path:hsa05204
O75795	hsa:7367	path:hsa00040 path:hsa00053 path:hsa00140 path:hsa00830 path:hsa00860 path:hsa00980 path:hsa00982 path:hsa00983 path:hsa01100 path:hsa05204
P55055	hsa:7376	path:hsa04931
P47985	hsa:7386	path:hsa00190 path:hsa01100 path:hsa04260 path:hsa04932 path:hsa05010 path:hsa05012 path:hsa05016
O94782	hsa:7398	path:hsa03460
P11473	hsa:7421	path:hsa04961 path:hsa04978 path:hsa05152
P15692	hsa:7422	path:hsa01521 path:hsa04014 path:hsa04015 path:hsa04060 path:hsa04066 path:hsa04151 path:hsa04370 path:hsa04510 path:hsa04933 path:hsa05200 path:hsa05205 path:hsa05206 path:hsa05211 path:hsa05212 path:hsa05219 path:hsa05323 path:hsa05418
P98155	hsa:7436	N/A
Q8NER1	hsa:7442	path:hsa04080 path:hsa04750
P17861	hsa:7494	path:hsa04141 path:hsa04932 path:hsa05166
P47989	hsa:7498	path:hsa00230 path:hsa00232 path:hsa00983 path:hsa01100 path:hsa04146
P07947	hsa:7525	path:hsa04520
P00915	hsa:759	path:hsa00910
P00918	hsa:760	path:hsa00910 path:hsa04964 path:hsa04966 path:hsa04971 path:hsa04972 path:hsa04976
P07451	hsa:761	path:hsa00910
P22748	hsa:762	path:hsa00910 path:hsa04964
P35218	hsa:763	path:hsa00910
P23280	hsa:765	path:hsa00910
P43166	hsa:766	path:hsa00910
Q16790	hsa:768	path:hsa00910
O43570	hsa:771	path:hsa00910
Q14114	hsa:7804	N/A
Q92626	hsa:7837	N/A
Q06710	hsa:7849	path:hsa04918 path:hsa05200 path:hsa05202 path:hsa05216
P61073	hsa:7852	path:hsa04060 path:hsa04062 path:hsa04144 path:hsa04360 path:hsa04670 path:hsa04672 path:hsa05200
Q7Z2W7	hsa:79054	path:hsa04750
Q9H5J4	hsa:79071	path:hsa00062 path:hsa01040 path:hsa01212
Q7L5A8	hsa:79152	N/A
Q92506	hsa:7923	path:hsa00140 path:hsa01100
Q495T6	hsa:79258	N/A
Q9BZK7	hsa:79718	path:hsa04310
A0PJE2	hsa:79758	N/A
Q6UWM9	hsa:79799	path:hsa00040 path:hsa00053 path:hsa00140 path:hsa00830 path:hsa00860 path:hsa00980 path:hsa00982 path:hsa00983 path:hsa01100 path:hsa05204
Q96QE3	hsa:79915	N/A
Q6J4K2	hsa:80024	N/A
Q9H7Z7	hsa:80142	path:hsa00590 path:hsa01100
Q3L8U1	hsa:80205	N/A
O14686	hsa:8085	path:hsa00310
Q9H4B7	hsa:81027	path:hsa04145 path:hsa04540 path:hsa05130
Q9H252	hsa:81033	N/A
Q15743	hsa:8111	N/A
Q9BZJ6	hsa:81491	N/A
Q9UQM7	hsa:815	path:hsa04012 path:hsa04020 path:hsa04024 path:hsa04066 path:hsa04114 path:hsa04261 path:hsa04310 path:hsa04360 path:hsa04713 path:hsa04720 path:hsa04722 path:hsa04725 path:hsa04728 path:hsa04740 path:hsa04750 path:hsa04911 path:hsa04912 path:hsa04916 path:hsa04921 path:hsa04922 path:hsa04925 path:hsa04971 path:hsa05031 path:hsa05152 path:hsa05205 path:hsa05214
Q5FVE4	hsa:81616	path:hsa00061 path:hsa00071 path:hsa01100 path:hsa01212 path:hsa03320 path:hsa04920
Q71SY5	hsa:81857	N/A
Q9H0U4	hsa:81876	path:hsa05134
Q9Y6Q9	hsa:8202	path:hsa01522 path:hsa04919 path:hsa05224
P11678	hsa:8288	path:hsa05310
O00311	hsa:8317	path:hsa04110
Q9H082	hsa:83452	path:hsa04140
Q96P66	hsa:83550	N/A
Q969N4	hsa:83551	path:hsa04080
Q96JD6	hsa:83592	N/A
P42574	hsa:836	path:hsa01524 path:hsa04010 path:hsa04115 path:hsa04210 path:hsa04215 path:hsa04650 path:hsa04657 path:hsa04668 path:hsa04726 path:hsa04932 path:hsa04933 path:hsa05010 path:hsa05012 path:hsa05014 path:hsa05016 path:hsa05120 path:hsa05133 path:hsa05134 path:hsa05145 path:hsa05146 path:hsa05152 path:hsa05161 path:hsa05168 path:hsa05200 path:hsa05203 path:hsa05205 path:hsa05206 path:hsa05210 path:hs…
Q9BZJ8	hsa:83873	N/A
P55212	hsa:839	path:hsa04210
O15496	hsa:8399	path:hsa00564 path:hsa00565 path:hsa00590 path:hsa00591 path:hsa00592 path:hsa01100 path:hsa04014 path:hsa04270 path:hsa04972 path:hsa04975
P55210	hsa:840	path:hsa04210 path:hsa04215 path:hsa04668 path:hsa04932 path:hsa05010 path:hsa05133 path:hsa05134
Q14790	hsa:841	path:hsa01524 path:hsa04115 path:hsa04210 path:hsa04215 path:hsa04620 path:hsa04621 path:hsa04622 path:hsa04657 path:hsa04668 path:hsa04932 path:hsa05010 path:hsa05016 path:hsa05134 path:hsa05142 path:hsa05145 path:hsa05152 path:hsa05161 path:hsa05168 path:hsa05200 path:hsa05203 path:hsa05416
Q96P65	hsa:84109	N/A
Q8WVX9	hsa:84188	path:hsa04146
P55211	hsa:842	path:hsa01524 path:hsa04115 path:hsa04151 path:hsa04210 path:hsa04215 path:hsa04370 path:hsa04919 path:hsa05010 path:hsa05012 path:hsa05014 path:hsa05016 path:hsa05134 path:hsa05145 path:hsa05152 path:hsa05161 path:hsa05164 path:hsa05200 path:hsa05210 path:hsa05212 path:hsa05213 path:hsa05215 path:hsa05222 path:hsa05223 path:hsa05416
Q9BTT4	hsa:84246	N/A
Q6YN16	hsa:84263	N/A
O75908	hsa:8435	path:hsa00100
O15228	hsa:8443	path:hsa00564 path:hsa04146
P58294	hsa:84432	N/A
Q969V1	hsa:84539	path:hsa04080
P41180	hsa:846	path:hsa04621
Q15562	hsa:8463	path:hsa04390 path:hsa04392
Q969F8	hsa:84634	path:hsa04080
Q96QU6	hsa:84680	N/A
P04040	hsa:847	path:hsa00380 path:hsa00630 path:hsa01200 path:hsa04068 path:hsa04146 path:hsa04211 path:hsa04213 path:hsa05014
Q8TD30	hsa:84706	path:hsa00220 path:hsa00250 path:hsa01100 path:hsa01200 path:hsa01210 path:hsa01230
Q8IYL9	hsa:8477	N/A
O60755	hsa:8484	path:hsa04080
Q8N4T8	hsa:84869	N/A
P78329	hsa:8529	path:hsa00590 path:hsa01100
O00116	hsa:8540	path:hsa00565 path:hsa01100 path:hsa04146
Q9BYK8	hsa:85441	N/A
O15121	hsa:8560	path:hsa00600 path:hsa01100 path:hsa04071
O14936	hsa:8573	N/A
Q13950	hsa:860	path:hsa05202
O15130	hsa:8620	N/A
Q16853	hsa:8639	path:hsa00260 path:hsa00350 path:hsa00360 path:hsa00410 path:hsa01100
Q15788	hsa:8648	path:hsa04919 path:hsa05224
O76074	hsa:8654	path:hsa00230 path:hsa04022
O75907	hsa:8694	path:hsa00561 path:hsa00830 path:hsa01100 path:hsa04975
P16152	hsa:873	path:hsa00590 path:hsa00980 path:hsa01100 path:hsa05204
O00198	hsa:8739	path:hsa04210
O75828	hsa:874	path:hsa00590 path:hsa00980 path:hsa01100
O14763	hsa:8795	path:hsa04060 path:hsa04115 path:hsa04210 path:hsa04650 path:hsa05162 path:hsa05164
O75192	hsa:8800	path:hsa04146
O43603	hsa:8811	path:hsa04080
O00748	hsa:8824	path:hsa00983
Q16773	hsa:883	path:hsa00380 path:hsa00450 path:hsa01100 path:hsa05204
O15379	hsa:8841	path:hsa04919 path:hsa05034 path:hsa05203
P06307	hsa:885	N/A
O75469	hsa:8856	N/A
P32238	hsa:886	path:hsa04020 path:hsa04080 path:hsa04911 path:hsa04972
P32239	hsa:887	path:hsa04020 path:hsa04080 path:hsa04971
P24863	hsa:892	N/A
Q494W8	hsa:89832	N/A
O75762	hsa:8989	path:hsa04750
Q96RI0	hsa:9002	path:hsa04015 path:hsa04080 path:hsa04610 path:hsa04611 path:hsa05200
Q9NS40	hsa:90134	N/A
O14804	hsa:9038	path:hsa04080
Q96HR3	hsa:90390	path:hsa04919
P15813	hsa:912	path:hsa04530 path:hsa04640 path:hsa05146
P15812	hsa:913	path:hsa04530 path:hsa04640
Q9Y345	hsa:9152	N/A
Q9HBW0	hsa:9170	path:hsa04015 path:hsa04072 path:hsa04080 path:hsa04151 path:hsa05200
Q96GD4	hsa:9212	N/A
O95237	hsa:9227	path:hsa00830 path:hsa04977
Q13585	hsa:9248	path:hsa04080
O75911	hsa:9249	path:hsa00830 path:hsa01100
O60244	hsa:9282	path:hsa04919
O60883	hsa:9283	N/A
Q9P1P5	hsa:9287	path:hsa04080
Q9Y2T5	hsa:9293	N/A
Q96FM1	hsa:93210	N/A
Q96EY5	hsa:93343	path:hsa04144
O95813	hsa:9350	path:hsa04310
Q14088	hsa:9363	N/A
P51151	hsa:9367	path:hsa05162
Q15848	hsa:9370	path:hsa03320 path:hsa04152 path:hsa04211 path:hsa04920 path:hsa04930 path:hsa04932
Q9UMR5	hsa:9374	path:hsa00062 path:hsa01100 path:hsa01212 path:hsa04142
Q8WXQ8	hsa:93979	N/A
Q13503	hsa:9412	N/A
O75881	hsa:9420	path:hsa00120 path:hsa00140
Q9UHM6	hsa:94233	N/A
Q9ULK4	hsa:9439	N/A
Q9NVC6	hsa:9440	path:hsa04919
O95402	hsa:9441	N/A
Q6P2C8	hsa:9442	path:hsa04919
O43513	hsa:9443	N/A
Q9NZJ5	hsa:9451	path:hsa04140 path:hsa04141 path:hsa04210 path:hsa04932 path:hsa05010 path:hsa05160 path:hsa05162 path:hsa05164 path:hsa05168 path:hsa05169
Q9H944	hsa:9477	N/A
P16671	hsa:948	path:hsa03320 path:hsa04145 path:hsa04152 path:hsa04512 path:hsa04640 path:hsa04920 path:hsa04931 path:hsa04975 path:hsa05144
Q8WTV0	hsa:949	path:hsa04145 path:hsa04913 path:hsa04925 path:hsa04975 path:hsa04976 path:hsa04977 path:hsa05160
Q14108	hsa:950	path:hsa04142
O14684	hsa:9536	path:hsa00590 path:hsa01100
O15516	hsa:9575	path:hsa04710 path:hsa04728 path:hsa05168
O75376	hsa:9611	path:hsa01522 path:hsa04919 path:hsa05202
Q9Y618	hsa:9612	path:hsa04330 path:hsa05169
O95837	hsa:9630	path:hsa04020 path:hsa05142 path:hsa05146
O75056	hsa:9672	path:hsa04514
Q96RS0	hsa:96764	path:hsa03013
O75164	hsa:9682	N/A
Q9UKV0	hsa:9734	path:hsa05034 path:hsa05203
Q9UMN6	hsa:9757	path:hsa00310
P56524	hsa:9759	path:hsa04371 path:hsa05034 path:hsa05169 path:hsa05203 path:hsa05206
P06493	hsa:983	path:hsa04110 path:hsa04114 path:hsa04115 path:hsa04540 path:hsa04914 path:hsa05168 path:hsa05169 path:hsa05203
O75448	hsa:9862	path:hsa04919
P30304	hsa:993	path:hsa04110 path:hsa04914 path:hsa05206
P30305	hsa:994	path:hsa04010 path:hsa04110 path:hsa04914 path:hsa05206
Q93074	hsa:9968	path:hsa04919
Q9UHV7	hsa:9969	path:hsa04919
Q14994	hsa:9970	N/A
Q96RI1	hsa:9971	path:hsa04976
Q9Y256	hsa:9986	path:hsa00900
P12830	hsa:999	path:hsa04015 path:hsa04371 path:hsa04390 path:hsa04514 path:hsa04520 path:hsa05100 path:hsa05130 path:hsa05200 path:hsa05213 path:hsa05216 path:hsa05218 path:hsa05219
H0Y858	Not mapped in kegg
Q96P88	Not mapped in kegg
Q8IVG9	Not mapped in kegg
P43155	Not mapped in kegg
P06727	Not mapped in kegg
P04000	Not mapped in kegg
Q6PKH6	Not mapped in kegg
A6NN90	Not mapped in kegg
Q8N1L4	Not mapped in kegg
I3L2F9	Not mapped in kegg

## Sheet: readme
The supplementary table contains informations of 1109 protein targets and their kegg pathway mapping.
1) N/A mentioned in the pathway_ID column, corresponding to the protein target shows that the pathway information is not present in KEGG.
2) 10 red highlighted protein targets are not mapped to KEGG database while pathway mapping.
