# Supplementary material for: A census of P. longum’s phytochemicals and their network pharmacological evaluation for identifying novel drug-like molecules against various diseases, with a special focus on neurological disorders
Source: PLoS One. 2018 Jan 10;13(1):e0191006. doi: 10.1371/journal.pone.0191006 (PMC5761900; doi:10.1371/journal.pone.0191006)
Supplement: S2 Table — (XLSX) [file pone.0191006.s004.xlsx]

## Sheet: supp-table
Phytochemical_ID	MOL_WEIGHT	LOGP	#ROTATABLE_BONDS	#ACCEPTORS	#DONORS	SURFACE_AREA	Water solubility	Caco2 permeability	Intestinal absorption (human)	Skin Permeability	P-glycoprotein substrate	P-glycoprotein I inhibitor	P-glycoprotein II inhibitor	VDss (human)	Fraction unbound (human)	BBB permeability	CNS permeability	CYP2D6 substrate	CYP3A4 substrate	CYP1A2 inhibitior	CYP2C19 inhibitior	CYP2C9 inhibitior	CYP2D6 inhibitior	CYP3A4 inhibitior	Total Clearance	Renal OCT2 substrate	AMES toxicity	Max. tolerated dose (human)	hERG I inhibitor	hERG II inhibitor	Oral Rat Acute Toxicity (LD50)	Oral Rat Chronic Toxicity (LOAEL)	Hepatotoxicity	Skin Sensitisation	<i>T.Pyriformis</i> toxicity	Minnow toxicity	Putative lead molecule (based on the analysis)
PL1	263.293	0.0999	4	4	2	111.016	-1.505	0.362	59.688	-3.832	Yes	No	No	-0.235	0.399	-0.572	-2.969	No	No	No	No	No	No	No	0.243	No	No	0.453	No	No	2.174	1.802	No	No	0.522	2.486	No
PL2	377.613	6.0991	18	2	2	167.57	-5.523	1.308	90.448	-2.673	Yes	Yes	Yes	-0.282	0.062	-0.695	-2.739	No	Yes	No	No	No	No	No	2.143	No	No	-1.462	No	No	2.482	2.877	No	Yes	0.778	-1.212	No
PL3	257.333	2.9741	4	2	1	113.411	-2.668	1.412	91.556	-2.896	Yes	No	No	0.433	0.252	0.009	-1.884	No	Yes	No	Yes	No	No	No	0.379	No	No	-0.348	No	No	2.565	1.42	No	No	1.829	1.705	No
PL4	289.375	2.9021	6	3	1	125.579	-3.197	1.348	92.013	-3.383	Yes	No	No	0.338	0.196	0.052	-2.413	No	No	No	No	No	No	No	0.385	No	No	0	No	No	2.238	1.507	No	No	1.299	0.55	No
PL5	265.268	3.2729	1	3	2	114.138	-3.89	1.156	95.084	-2.74	Yes	No	No	-0.231	0	-0.397	-2.025	No	Yes	Yes	Yes	Yes	No	No	0.046	No	Yes	-0.128	No	Yes	2.634	0.685	No	No	0.327	0.484	No
PL6	271.316	2.6071	4	3	0	117.838	-3.357	1.419	95.444	-3.073	No	Yes	No	0.671	0.257	0.269	-2.39	No	Yes	Yes	Yes	No	No	No	0.287	No	No	-0.185	No	No	2.309	1.421	No	No	1.628	0.488	Yes
PL7	216.324	4.02392	4	1	0	98.188	-4.454	1.458	94.489	-1.557	No	No	No	0.621	0.102	0.512	-1.771	No	No	Yes	No	No	No	No	0.295	No	No	0.846	No	No	1.843	1.11	No	Yes	1.945	0.005	No
PL8	252.398	3.1368	2	2	2	111.101	-2.955	1.385	94.933	-2.912	Yes	No	No	0.028	0.204	-0.099	-1.627	No	No	No	No	No	No	No	1.173	No	No	-0.363	No	No	1.93	2.167	No	Yes	0.877	0.785	No
PL9	236.355	2.9565	2	2	1	104.103	-3.747	1.623	94.696	-2.498	No	Yes	No	0.284	0.267	0.077	-2.1	No	No	No	No	No	No	No	1.182	No	No	0.006	No	No	1.612	2.066	No	Yes	1.588	0.894	No
PL10	308.333	3.3527	6	4	2	133.575	-3.38	0.957	91.159	-2.804	Yes	Yes	No	0.139	0.045	-0.089	-2.271	No	Yes	Yes	Yes	Yes	No	Yes	-0.008	No	No	-0.081	No	Yes	2.09	1.616	No	No	0.968	0.069	No
PL11	338.359	3.3613	7	5	2	145.054	-3.566	1.023	91.393	-2.768	Yes	Yes	Yes	-0.075	0	-0.337	-2.458	No	Yes	Yes	Yes	Yes	No	Yes	0.026	No	No	-0.12	No	Yes	1.973	2.236	No	No	0.593	-0.426	No
PL12	360.403	-0.8308	5	8	4	146.24	-1.907	0.2	45.612	-2.915	Yes	No	No	0.076	0.59	-1.255	-4.664	No	No	No	No	No	No	No	1.203	No	No	0.687	No	No	2.653	3.362	No	No	0.285	3.735	No
PL13	440.445	0.2487	11	8	5	178.845	-2.632	-0.669	15.742	-2.735	Yes	No	No	-0.342	0.492	-1.42	-4.051	No	No	No	No	No	No	No	1.21	No	No	0.208	No	No	2.134	3.25	No	No	0.285	3.168	No
PL14	375.465	2.9387	9	5	2	159.941	-3.834	1.028	90.697	-3.361	Yes	Yes	No	0.062	0.128	-0.923	-2.971	No	Yes	No	No	No	No	Yes	1.272	No	No	-0.626	No	No	2.764	0.927	Yes	No	0.755	0.899	No
PL15	375.465	2.9387	9	5	2	159.941	-3.834	1.028	90.697	-3.361	Yes	Yes	No	0.062	0.128	-0.923	-2.971	No	Yes	No	No	No	No	Yes	1.272	No	No	-0.626	No	No	2.764	0.927	Yes	No	0.755	0.899	No
PL16	131.131	-1.7719	0	3	3	52.493	0.209	0.556	75.749	-4.46	No	No	No	-0.293	0.858	-0.471	-3.157	No	No	No	No	No	No	No	0.549	No	No	1.424	No	No	1.763	2.608	No	No	-1.556	3.728	No
PL17	97.117	0.0625	0	1	1	42.215	0.041	1.462	99.111	-3.231	Yes	No	No	-0.011	0.767	-0.058	-2.923	No	No	No	No	No	No	No	0.277	No	No	1.102	No	No	2.142	1.213	No	Yes	-1.125	2.935	No
PL18	469.71	7.9137	20	3	1	207.743	-6.087	1.528	91.031	-2.721	Yes	Yes	Yes	-0.133	0	-0.571	-0.667	No	Yes	No	Yes	No	No	Yes	1.24	No	No	-0.083	No	Yes	3.02	3.029	Yes	No	0.331	-2.498	No
PL19	316.485	6.7395	12	2	0	141.437	-7.267	1.638	91.852	-2.76	No	No	Yes	0.436	0	0.838	-1.063	No	Yes	Yes	No	No	No	No	1.396	No	No	0.27	No	Yes	1.729	3.069	No	Yes	1.733	-1.78	No
PL20	309.538	6.0159	16	1	1	138.695	-7.076	1.343	89.705	-2.75	No	No	Yes	0.22	0.023	0.799	-1.386	No	Yes	No	No	No	No	No	1.905	No	No	-0.314	No	Yes	1.744	1.028	No	Yes	1.48	-1.434	No
PL21	335.576	6.5721	17	1	1	150.735	-7.401	1.144	89.524	-2.792	No	Yes	Yes	0.148	0	0.826	-1.224	No	Yes	No	No	No	No	No	2.019	No	No	-0.484	No	Yes	1.791	0.98	No	Yes	1.046	-1.788	No
PL22	321.549	6.2562	14	1	0	144.264	-7.311	1.474	90.02	-2.743	No	No	Yes	0.526	0.026	0.827	-2.129	No	Yes	Yes	No	No	No	No	1.814	No	No	-0.292	No	Yes	1.95	0.701	No	Yes	1.823	-1.147	No
PL23	251.414	4.2315	11	1	1	112.546	-5.545	1.353	91.586	-2.272	No	No	No	0.196	0.143	0.713	-1.551	No	Yes	No	No	No	No	No	1.835	No	No	-0.074	No	No	1.672	1.178	No	Yes	2.396	-0.308	No
PL24	369.505	5.2636	12	3	1	162.499	-5.909	1.571	93.706	-2.665	Yes	Yes	Yes	0.107	0	-0.263	-1.006	No	Yes	No	Yes	No	No	Yes	1.388	No	No	-0.006	No	Yes	3.112	2.486	Yes	No	1.055	-0.936	No
PL25	285.343	2.9972	4	3	0	124.203	-3.36	1.589	94.413	-3.132	Yes	Yes	No	0.191	0.139	-0.131	-1.932	No	Yes	No	Yes	No	No	No	0.253	Yes	No	-0.352	No	No	2.832	1.539	Yes	No	1.863	1.684	No
PL26	223.36	3.4513	9	1	1	99.816	-4.571	1.355	92.273	-2.011	No	No	No	0.152	0.233	0.675	-1.66	No	No	No	No	No	No	No	1.774	No	No	0.132	No	No	1.684	1.249	No	Yes	2.262	0.244	No
PL27	235.371	3.6916	7	1	0	105.385	-4.732	1.486	92.587	-1.928	No	No	No	0.424	0.278	0.704	-2.403	No	No	No	No	No	No	No	1.684	No	No	0.02	No	Yes	1.867	0.937	No	Yes	2.278	0.543	No
PL28	411.508	6.0571	15	2	1	171.578	-6.428	1.37	88.865	-2.669	Yes	Yes	Yes	0.375	0	-0.183	-1.328	No	Yes	No	Yes	Yes	No	Yes	1.589	No	No	0.199	No	Yes	3.25	1.511	No	No	1.376	-0.607	No
PL29	273.332	2.7569	6	3	1	118.634	-3.305	1.324	94.69	-2.931	Yes	No	No	0.042	0.106	-0.363	-1.409	No	Yes	No	Yes	No	No	No	0.249	No	No	0.015	No	No	2.58	1.917	Yes	No	2.126	1.275	No
PL30	287.359	2.9166	5	3	0	124.893	-3.228	1.582	94.602	-3.136	Yes	No	No	0.222	0.147	-0.16	-1.985	No	Yes	No	Yes	No	No	No	0.206	Yes	No	-0.328	No	No	2.833	1.545	Yes	No	1.832	1.633	No
PL31	291.479	5.252	11	1	0	130.845	-6.548	1.482	91.213	-2.439	No	No	No	0.509	0.091	0.779	-2.185	No	Yes	Yes	No	No	No	No	1.802	No	No	-0.277	No	Yes	1.895	0.788	No	Yes	2.395	-0.538	No
PL32	307.522	5.7919	15	1	1	138.005	-7.003	1.349	90.212	-2.721	No	No	Yes	0.193	0.024	0.789	-1.333	No	Yes	No	No	No	No	No	1.958	No	No	-0.378	No	Yes	1.732	1.045	No	Yes	1.564	-1.307	No
PL33	329.44	4.0127	10	3	1	144.094	-4.918	1.532	93.899	-2.782	Yes	Yes	No	0.176	0	-0.415	-1.187	No	Yes	No	Yes	Yes	No	No	0.351	No	No	-0.173	No	Yes	2.802	2.18	Yes	No	2.002	0.063	No
PL34	333.56	6.3481	16	1	1	150.046	-7.354	1.157	90.031	-2.779	No	Yes	Yes	0.123	0	0.816	-1.17	No	Yes	No	No	No	No	No	2.066	No	No	-0.55	No	Yes	1.786	0.997	No	Yes	1.112	-1.661	No
PL35	335.576	6.5721	17	1	1	150.735	-7.401	1.144	89.524	-2.792	No	Yes	Yes	0.148	0	0.826	-1.224	No	Yes	No	No	No	No	No	2.019	No	No	-0.484	No	Yes	1.791	0.98	No	Yes	1.046	-1.788	No
PL36	339.435	4.3336	7	3	0	148.974	-4.815	1.368	93.434	-2.882	Yes	Yes	Yes	0.3	0	-0.154	-1.656	No	Yes	No	Yes	Yes	No	No	0.328	No	No	-0.455	No	No	3.046	1.789	Yes	No	1.945	0.535	No
PL37	341.451	4.5576	8	3	0	149.663	-4.9	1.356	92.927	-2.867	Yes	Yes	Yes	0.34	0	-0.18	-1.71	No	Yes	No	Yes	Yes	No	No	1.254	No	No	-0.396	No	No	3.081	1.861	Yes	Yes	1.914	0.408	No
PL38	329.44	4.0869	8	3	0	143.988	-5.285	1.442	94.082	-2.968	Yes	Yes	No	0.525	0.014	0.083	-1.815	No	Yes	No	Yes	Yes	No	No	1.28	No	No	-0.195	No	Yes	2.86	2.039	Yes	No	1.901	0.837	No
PL39	345.571	6.5884	14	1	0	155.615	-7.599	1.135	90.297	-2.805	No	No	Yes	0.48	0	0.837	-1.913	No	Yes	Yes	No	No	No	No	1.96	No	No	-0.447	No	Yes	1.889	0.669	No	Yes	1.565	-1.374	No
PL40	355.478	4.8735	11	3	1	156.134	-5.755	1.383	93.023	-2.74	Yes	Yes	Yes	0.173	0	-0.47	-1.025	No	Yes	No	Yes	No	No	No	0.367	No	No	-0.27	No	Yes	2.975	2.34	Yes	No	1.565	-0.164	No
PL41	361.614	7.1283	18	1	1	162.775	-7.545	1.148	89.343	-2.792	No	Yes	Yes	0.055	0	0.854	-1.061	No	Yes	No	No	No	No	No	2.126	No	No	-0.627	No	Yes	1.858	0.934	No	Yes	0.712	-2.143	No
PL42	363.63	7.3523	19	1	1	163.465	-7.547	1.135	88.837	-2.795	No	Yes	Yes	0.077	0	0.864	-1.115	No	Yes	No	No	No	No	No	2.082	No	No	-0.561	No	Yes	1.854	0.917	No	Yes	0.67	-2.27	No
PL43	367.489	5.1138	9	3	0	161.703	-5.579	1.309	93.078	-2.821	No	Yes	Yes	0.676	0.011	0.069	-2.045	No	Yes	No	Yes	No	No	No	1.235	No	No	0.17	No	Yes	2.324	1.574	No	No	1.458	-0.867	No
PL44	373.625	7.3686	16	1	0	168.345	-7.897	1.127	89.658	-2.849	No	No	Yes	0.362	0	0.883	-1.804	No	Yes	No	No	No	No	No	2.025	No	No	-0.522	No	Yes	1.984	0.605	No	Yes	0.934	-1.856	No
PL45	383.532	5.6537	13	3	1	168.864	-6.359	1.374	92.336	-2.724	Yes	Yes	Yes	0.163	0	-0.554	-0.916	No	Yes	No	Yes	No	No	Yes	1.407	No	No	-0.322	No	Yes	3.092	2.484	Yes	No	1.054	-0.679	No
PL46	389.668	7.9085	20	1	1	175.505	-7.487	1.139	88.656	-2.775	No	Yes	Yes	-0.032	0	0.892	-0.952	No	Yes	No	No	No	No	No	2.187	No	No	-0.668	No	Yes	1.924	0.873	No	Yes	0.473	-2.625	No
PL47	395.543	5.894	11	3	0	174.433	-6.073	1.3	92.391	-2.782	No	Yes	Yes	0.626	0	-0.015	-1.936	No	Yes	No	Yes	No	No	No	1.294	No	No	0.266	No	Yes	2.299	1.656	No	No	1.039	-1.349	No
PL48	397.559	6.0438	14	3	1	175.229	-6.185	1.562	93.019	-2.669	Yes	Yes	Yes	0.059	0	-0.347	-0.897	No	Yes	No	Yes	No	No	Yes	1.443	No	No	-0.045	No	Yes	3.195	2.635	Yes	No	0.714	-1.352	No
PL49	327.424	4.1675	8	3	0	143.298	-4.587	1.615	93.316	-2.869	Yes	Yes	No	0.314	0.013	-0.193	-1.664	No	Yes	No	Yes	Yes	No	No	0.258	No	No	-0.372	No	No	3.033	1.869	Yes	Yes	1.932	0.525	No
PL50	275.348	2.6763	7	3	1	119.324	-3.223	1.437	94.879	-2.931	Yes	No	No	0.075	0.115	-0.392	-1.463	No	Yes	No	Yes	No	No	No	0.202	Yes	No	0.047	No	No	2.568	1.924	Yes	No	2.093	1.224	No
PL51	313.397	3.4728	6	3	0	136.933	-3.931	1.62	94.309	-2.998	Yes	Yes	No	0.27	0.072	-0.099	-1.819	No	Yes	No	Yes	No	No	No	0.314	Yes	No	-0.422	No	No	2.895	1.623	Yes	No	2.05	1.466	No
PL52	327.424	4.0933	9	3	1	143.404	-4.956	1.531	93.71	-2.777	Yes	Yes	No	0.146	0	-0.385	-1.134	No	Yes	No	Yes	Yes	No	No	0.326	No	No	-0.213	No	Yes	2.823	2.174	Yes	No	2.058	0.114	No
PL53	357.494	5.0975	12	3	1	156.824	-5.856	1.371	92.517	-2.74	Yes	Yes	Yes	0.21	0	-0.496	-1.078	No	Yes	No	Yes	No	No	No	1.311	No	No	-0.211	No	Yes	2.985	2.412	Yes	No	1.509	-0.291	No
PL54	251.414	4.2315	11	1	1	112.546	-5.545	1.353	91.586	-2.272	No	No	No	0.196	0.143	0.713	-1.551	No	Yes	No	No	No	No	No	1.835	No	No	-0.074	No	No	1.672	1.178	No	Yes	2.396	-0.308	No
PL55	369.505	5.3378	10	3	0	162.393	-5.656	1.347	92.24	-2.783	Yes	Yes	Yes	0.366	0	-0.264	-1.601	No	Yes	No	Yes	No	No	No	1.307	No	No	-0.362	No	Yes	3.22	2.024	Yes	No	1.513	0.13	No
PL56	385.548	5.5731	14	3	1	169.554	-6.187	1.555	93.092	-2.659	Yes	Yes	Yes	0.128	0	-0.318	-0.994	No	Yes	No	Yes	No	No	Yes	1.461	No	No	-0.001	No	Yes	3.045	2.552	Yes	No	0.891	-1.086	No
PL57	395.543	5.894	11	3	0	174.433	-6.199	1.351	92.059	-2.735	Yes	Yes	Yes	0.319	0	-0.322	-1.438	No	Yes	No	Yes	No	No	No	1.401	No	No	-0.386	No	Yes	3.322	2.095	Yes	No	1.105	-0.258	No
PL58	319.533	6.0322	13	1	0	143.574	-7.221	1.481	90.526	-2.701	No	No	Yes	0.5	0.027	0.817	-2.076	No	Yes	Yes	No	No	No	No	1.862	No	No	-0.356	No	Yes	1.924	0.718	No	Yes	1.915	-1.02	No
PL59	118.176	1.4054	3	2	0	50.791	-0.642	1.622	97.008	-2.62	No	No	No	-0.112	0.685	0.147	-2.666	No	No	No	No	No	No	No	0.551	No	No	0.987	No	No	1.925	2.169	No	Yes	-0.275	2.058	No
PL60	244.375	3.7429	12	2	2	105.233	-4.187	1.475	90.71	-2.718	No	No	No	-0.706	0.271	0.086	-2.954	No	No	No	No	No	No	No	1.766	No	No	-0.197	No	No	1.378	2.824	No	Yes	0.503	-0.356	No
PL61	136.238	3.475	4	0	0	63.955	-4.497	1.4	94.696	-1.043	No	No	No	0.363	0.39	0.781	-1.902	No	No	No	No	No	No	No	0.438	No	No	0.617	No	No	1.643	2.406	No	No	0.894	0.736	Yes
PL62	283.544	6.4673	17	1	1	128.858	-7.249	1.34	88.016	-2.742	No	No	Yes	0.934	0.167	0.951	-1.69	No	Yes	Yes	No	No	Yes	No	1.537	No	No	-0.023	No	Yes	2.35	0.882	No	Yes	1.323	-1.56	No
PL63	232.28	-0.1048	5	4	4	95.035	-1.398	-0.267	30.085	-2.735	No	No	No	-0.416	0.757	-0.868	-3.217	No	No	No	No	No	No	No	0.817	No	No	0.392	No	No	1.395	2.413	No	No	0.18	2.743	No
PL64	182.263	2.5233	6	2	0	80.663	-3.149	1.616	96.103	-1.644	No	No	No	0.097	0.398	0.623	-2.053	No	No	No	No	No	No	No	1.715	No	No	0.494	No	No	1.606	2.301	No	Yes	1.136	0.631	No
PL65	184.323	4.1062	10	1	0	82.915	-5.499	1.482	93.707	-1.607	No	No	No	0.393	0.241	0.743	-1.783	No	No	No	No	No	No	No	1.682	No	No	0.273	No	No	1.523	1.298	No	Yes	1.926	-0.198	No
PL66	390.564	6.433	16	4	0	170.55	-6.267	1.387	92.39	-2.68	No	Yes	Yes	0.429	0	-0.232	-2.412	No	Yes	No	Yes	No	No	No	1.94	No	No	1.455	No	Yes	1.382	2.593	No	No	0.721	-2.363	No
PL67	207.149	-1.0065	1	6	3	81.814	-2.874	-0.125	32.029	-2.735	No	No	No	-0.614	0.518	-1.476	-4.023	No	No	No	No	No	No	No	0.531	No	No	0.567	No	No	2.494	3.214	Yes	No	0.285	3.114	No
PL68	317.341	2.0407	6	5	0	134.484	-3.163	1.164	94.966	-3.122	No	No	No	-0.048	0.232	-0.04	-2.717	No	Yes	No	No	No	No	No	0.235	No	No	0.506	No	No	2.455	1.479	Yes	No	1.121	1.747	No
PL69	150.177	1.7038	3	1	1	65.482	-2.612	1.711	95.022	-2.694	No	No	No	-1.022	0.388	0.417	-1.887	No	No	No	No	No	No	No	0.336	No	No	1.073	No	No	2.067	2.668	Yes	No	0.247	1.668	No
PL70	256.43	5.5523	14	1	1	113.169	-5.562	1.558	92.004	-2.717	No	No	No	-0.543	0.101	-0.111	-1.816	No	Yes	No	No	No	No	No	1.763	No	No	-0.708	No	No	1.44	3.181	No	Yes	0.84	-1.083	No
PL71	154.253	2.7441	0	1	0	69.126	-2.63	1.485	96.505	-2.437	Yes	No	No	0.491	0.553	0.368	-2.972	No	No	No	No	No	No	No	1.009	No	No	0.553	No	No	2.01	2.029	No	Yes	0.171	1.735	No
PL72	174.155	1.3509	0	3	1	74.313	-1.726	1.198	93.852	-3.039	No	No	No	0.012	0.465	-0.227	-2.786	No	No	No	No	No	No	No	0.147	No	No	0.976	No	No	1.825	2.705	No	No	0.812	1.576	Yes
PL73	138.254	3.3668	0	0	0	64.012	-5.073	1.401	94.707	-1.45	No	No	No	0.546	0.242	0.802	-1.249	No	No	Yes	No	No	No	No	1.181	No	No	0.152	No	No	1.54	2.473	No	No	0.88	0.563	Yes
PL74	166.132	1.1135	1	3	1	68.338	-2.311	1.161	84.378	-2.732	No	No	No	-1.338	0.513	-0.283	-2.913	No	No	No	No	No	No	No	0.519	No	No	0.82	No	No	2.122	2.21	Yes	No	0.27	1.966	No
PL75	120.151	1.8892	1	1	0	54.323	-1.922	1.199	96.515	-1.992	No	No	No	0.095	0.393	0.364	-1.857	No	No	No	No	No	No	No	0.282	No	No	1.188	No	No	1.727	1.996	No	Yes	-0.071	1.525	No
PL76	136.238	3.3089	1	0	0	63.639	-3.941	1.414	96.219	-1.489	No	No	No	0.412	0.42	0.754	-2.049	No	No	No	No	No	No	No	0.217	No	No	0.756	No	No	1.766	2.394	No	No	0.627	0.906	Yes
PL77	134.222	3.11842	1	0	0	62.891	-4.081	1.527	93.544	-1.192	No	No	No	0.697	0.159	0.478	-1.397	No	No	Yes	No	No	No	No	0.239	No	No	0.903	No	No	1.827	2.328	No	Yes	0.462	0.869	No
PL78	164.204	1.7922	4	2	0	72.166	-1.991	1.429	97.611	-2.114	No	No	No	0.072	0.318	0.339	-1.908	No	No	Yes	No	No	No	No	0.417	No	No	1.136	No	No	1.925	2.328	Yes	Yes	0.656	0.677	No
PL79	85.15	0.7599	0	1	1	38.743	-0.156	1.347	100	-2.795	Yes	No	No	0.503	0.808	0.024	-2.829	No	No	No	No	No	No	No	1.093	No	No	0.964	No	No	2.218	1.466	No	No	-0.78	2.683	No
PL80	186.339	3.8996	10	1	1	83.548	-5.017	1.468	91.178	-1.624	No	No	No	0.39	0.268	0.723	-1.956	No	No	No	No	No	No	No	1.72	No	No	0.312	No	No	1.573	1.281	No	Yes	2.1	0.07	No
PL81	150.133	1.2278	1	3	0	63.544	-2.088	1.102	91.565	-2.443	No	No	No	-0.158	0.418	-0.121	-2.127	No	No	Yes	No	No	No	No	0.5	No	No	1.117	No	No	1.713	2.461	No	No	0.421	1.655	Yes
PL82	158.241	2.2317	5	2	0	68.934	-2.334	1.526	95.629	-1.733	No	No	No	-0.007	0.457	0.466	-1.928	No	No	No	No	No	No	No	0.482	No	No	0.862	No	No	1.682	2.381	No	Yes	0.639	0.962	No
PL83	184.367	5.3173	10	0	0	85.119	-7.131	1.377	92.077	-1.587	No	No	No	0.618	0.151	0.882	-1.581	No	No	No	No	No	No	No	1.734	No	No	0.269	No	No	1.542	1.413	No	Yes	2.044	-0.674	No
PL84	212.421	6.0975	12	0	0	97.848	-7.861	1.376	91.389	-2.117	No	No	No	0.664	0.074	0.92	-1.471	No	Yes	Yes	No	No	No	No	1.811	No	No	0.179	No	No	1.52	1.342	No	Yes	1.989	-1.168	No
PL85	240.475	6.8777	14	0	0	110.578	-8.337	1.374	90.702	-2.517	No	No	No	0.671	0.018	0.958	-1.362	No	Yes	Yes	No	No	No	No	1.886	No	No	0.103	No	No	1.529	1.273	No	Yes	1.609	-1.649	No
PL86	268.529	7.6579	16	0	0	123.308	-8.565	1.372	90.015	-2.727	No	No	No	0.642	0	0.996	-1.253	No	Yes	Yes	No	No	No	No	1.96	No	No	0.027	No	Yes	1.563	1.208	No	Yes	1.137	-2.131	No
PL87	182.351	5.0933	10	0	0	84.429	-7.001	1.378	92.552	-1.576	No	No	No	0.611	0.161	0.893	-1.581	No	No	No	No	No	No	No	1.817	No	No	0.261	No	No	1.501	1.394	No	Yes	2.053	-0.595	No
PL88	238.459	6.6537	14	0	0	109.889	-8.25	1.374	91.178	-2.509	No	No	No	0.666	0.026	0.968	-1.362	No	Yes	Yes	No	No	No	No	1.962	No	No	0.094	No	No	1.493	1.255	No	Yes	1.625	-1.57	No
PL89	210.405	5.8735	12	0	0	97.159	-7.751	1.376	91.865	-2.105	No	No	No	0.658	0.084	0.93	-1.471	No	Yes	Yes	No	No	No	No	1.89	No	No	0.17	No	No	1.481	1.323	No	Yes	2.004	-1.089	No
PL90	266.513	7.4339	16	0	0	122.619	-8.5	1.372	90.491	-2.725	No	No	No	0.638	0	1.006	-1.253	No	Yes	Yes	No	No	No	No	2.033	No	No	0.018	No	Yes	1.531	1.19	No	Yes	1.15	-2.052	No
PL91	194.362	5.2594	11	0	0	90.104	-7.285	1.377	92.685	-1.835	No	No	No	0.633	0.13	0.922	-1.526	No	No	No	No	No	No	No	1.963	No	No	0.205	No	No	1.447	1.34	No	Yes	2.093	-0.769	No
PL92	154.253	2.6698	4	1	1	69.439	-2.612	1.493	93.163	-1.737	No	No	No	0.152	0.484	0.598	-2.339	No	No	No	No	No	No	No	0.446	No	No	0.774	No	No	1.704	2.024	No	Yes	0.515	1.277	No
PL93	210.405	5.8515	0	0	0	96.843	-5.283	1.393	92.429	-1.893	Yes	No	No	0.549	0.374	0.906	-3.056	No	No	No	No	No	No	No	1.45	No	No	0.499	No	No	2.003	1.271	No	Yes	1.158	0.968	No
PL94	204.357	5.0354	4	0	0	94.774	-6.057	1.419	95.232	-1.27	No	No	No	0.634	0.231	0.788	-2.131	No	No	No	No	No	No	No	1.458	No	No	0.418	No	No	1.642	1.347	No	Yes	1.943	-0.065	No
PL95	138.122	1.1209	0	3	1	57.812	-2.097	1.056	92.33	-2.768	No	No	No	0.146	0.5	-0.174	-2.185	No	No	No	No	No	No	No	0.492	No	No	0.468	No	No	1.76	2.496	No	No	0.392	1.683	Yes
PL96	354.358	3.2192	2	6	0	150.066	-4.223	1.399	97.81	-2.772	No	Yes	No	-0.17	0	-0.862	-2.939	No	Yes	Yes	Yes	Yes	No	Yes	-0.126	No	Yes	0.089	No	No	2.883	1.568	No	No	0.34	0.039	No
PL97	123.155	1.28282	0	2	2	53.93	-1.044	1.168	88.656	-2.878	No	No	No	0.142	0.551	-0.342	-2.147	No	No	No	No	No	No	No	0.431	No	Yes	-0.069	No	No	2.265	1.722	No	Yes	0.15	2.107	No
PL98	152.193	2.01222	2	2	0	66.753	-1.515	1.788	95.805	-1.706	No	No	No	0.043	0.376	0.269	-1.982	No	No	No	No	No	No	No	0.346	No	No	0.868	No	No	1.83	2.235	No	Yes	0.413	1.41	No
PL99	152.237	2.4017	0	1	0	68.174	-2.895	1.499	95.965	-2.002	No	No	No	0.331	0.459	0.612	-2.158	No	No	No	No	No	No	No	0.109	No	No	0.473	No	No	1.653	1.981	No	Yes	0.233	1.458	No
PL100	152.237	2.5458	0	1	0	68.174	-2.954	1.319	96.608	-1.961	No	No	No	0.306	0.43	0.618	-2.012	No	No	No	No	No	No	No	1.184	No	No	0.633	No	No	1.693	2.099	No	Yes	0.379	1.223	No
PL101	150.221	2.632	0	1	0	67.8	-2.323	1.32	96.972	-2.138	No	No	No	0.141	0.528	0.557	-2.418	No	No	No	No	No	No	No	0.156	No	No	0.8	No	No	1.926	2.034	No	Yes	0.325	1.558	No
PL102	136.238	2.9987	0	0	0	63.322	-4.191	1.385	95.525	-1.653	No	No	No	0.685	0.35	0.818	-1.857	No	No	No	No	No	No	No	0.03	No	No	0.371	No	No	1.673	2.28	No	No	0.628	1.012	Yes
PL103	136.238	2.9987	0	0	0	63.322	-3.733	1.38	96.041	-1.827	No	No	No	0.667	0.425	0.791	-2.201	No	No	No	No	No	No	No	0.042	No	No	0.48	No	No	1.77	2.262	No	No	0.45	1.159	Yes
PL104	136.238	2.9987	0	0	0	63.322	-3.557	1.398	96.438	-1.805	No	No	No	0.518	0.461	0.759	-2.26	No	No	No	No	No	No	No	0.038	No	No	0.674	No	No	1.804	2.258	No	No	0.411	1.23	Yes
PL105	154.253	2.6698	4	1	1	69.439	-2.612	1.493	93.163	-1.737	No	No	No	0.152	0.484	0.598	-2.339	No	No	No	No	No	No	No	0.446	No	No	0.774	No	No	1.704	2.024	No	Yes	0.515	1.277	No
PL106	287.315	2.9647	6	4	1	123	-4.217	1.312	93.839	-2.84	No	No	No	-0.177	0.025	0.081	-2.432	No	Yes	Yes	Yes	No	No	No	0.567	No	Yes	0.693	No	Yes	1.998	1.399	No	No	1.391	0.421	No
PL107	148.205	2.7283	2	1	0	67.315	-2.936	1.669	95.592	-1.139	No	No	No	0.343	0.266	0.529	-1.659	No	No	Yes	No	No	No	No	0.268	No	No	0.824	No	No	1.798	2.217	No	Yes	0.807	0.869	No
PL108	164.204	2.4339	2	2	1	72.109	-1.641	1.734	92.64	-1.851	No	No	No	0.322	0.383	0.335	-1.91	No	No	Yes	No	No	No	No	0.221	No	No	0.578	No	No	2.128	2.316	Yes	Yes	0.772	1.311	No
PL109	210.317	3.6307	7	2	0	93.014	-3.699	1.744	95.302	-1.841	No	No	No	0.197	0.364	0.603	-2.416	No	No	No	No	No	No	No	1.717	No	No	0.725	No	No	1.908	2.291	No	Yes	1.61	0.439	No
PL110	154.253	2.5037	1	1	1	69.123	-2.296	1.502	94.014	-2.182	No	No	No	0.21	0.514	0.563	-2.473	No	No	No	No	No	No	No	1.269	No	No	0.857	No	No	1.811	2.02	No	Yes	0.189	1.545	No
PL111	204.357	5.2015	6	0	0	95.09	-6.929	1.412	93.463	-1.217	No	No	No	0.547	0.145	0.815	-1.616	No	No	No	No	No	No	No	1.81	No	No	0.179	No	No	1.467	1.367	No	Yes	2.07	-0.327	No
PL112	204.357	5.2015	7	0	0	95.09	-6.956	1.405	93.432	-1.281	No	No	No	0.574	0.149	0.835	-1.669	No	No	No	No	No	No	No	1.832	No	No	0.198	No	No	1.473	1.332	No	Yes	2.151	-0.375	No
PL113	204.357	5.0354	0	0	0	94.774	-5.191	1.421	94.682	-1.739	Yes	No	No	0.505	0.347	0.663	-2.555	No	No	No	No	No	No	No	1.282	No	No	0.551	No	No	1.766	1.336	No	Yes	1.451	0.716	No
PL114	204.357	4.7252	0	0	0	94.458	-5.555	1.423	94.845	-1.58	No	No	No	0.652	0.263	0.733	-2.172	No	No	No	No	No	No	No	1.088	No	No	0.351	No	No	1.617	1.416	No	Yes	1.401	0.504	No
PL115	136.238	3.475	3	0	0	63.955	-4.446	1.406	94.726	-1.065	No	No	No	0.336	0.387	0.761	-1.848	No	No	No	No	No	No	No	0.441	No	No	0.636	No	No	1.636	2.427	No	No	0.792	0.784	Yes
PL116	238.459	6.6537	13	0	0	109.889	-8.277	1.38	91.208	-2.443	No	No	No	0.644	0.02	0.948	-1.309	No	Yes	Yes	No	No	No	No	1.929	No	No	0.047	No	No	1.505	1.29	No	Yes	1.682	-1.522	No
PL117	264.453	5.9988	15	1	0	119.726	-7.632	1.484	92.627	-2.683	No	No	No	0.45	0.043	0.857	-1.402	No	Yes	Yes	No	No	No	No	2.041	No	No	-0.083	No	Yes	1.483	1.087	No	Yes	1.52	-1.472	No
PL118	152.281	4.0671	0	0	0	70.693	-3.836	1.393	94.459	-1.896	Yes	No	No	0.41	0.483	0.613	-2.699	No	No	No	No	No	No	No	1.353	No	No	0.722	No	No	1.991	2.522	No	No	0.635	1.352	No
PL119	204.357	5.0354	0	0	0	94.774	-5.191	1.423	94.682	-1.739	Yes	No	No	0.505	0.347	0.658	-2.555	No	No	No	No	No	No	No	1.29	No	No	0.543	No	No	1.77	1.361	No	Yes	1.451	0.716	No
PL120	154.253	2.1935	0	1	1	68.806	-2.462	1.484	93.439	-2.174	No	No	No	0.337	0.486	0.646	-2.331	No	No	No	No	No	No	No	1.035	No	No	0.577	No	No	1.707	1.877	No	Yes	0.175	1.727	No
PL121	204.357	4.7252	0	0	0	94.458	-5.555	1.423	94.845	-1.58	No	No	No	0.652	0.263	0.733	-2.172	No	No	No	No	No	No	No	1.088	No	No	0.351	No	No	1.617	1.416	No	Yes	1.401	0.504	No
PL122	204.357	4.7472	3	0	0	94.774	-6.43	1.41	94.359	-1.279	No	No	No	0.601	0.157	0.809	-1.714	No	No	No	No	No	No	No	0.251	No	No	0.058	No	No	1.535	1.309	No	Yes	1.901	0.118	No
PL123	363.63	7.3523	19	1	1	163.465	-7.547	1.135	88.837	-2.795	No	Yes	Yes	0.077	0	0.864	-1.115	No	Yes	No	No	No	No	No	2.082	No	No	-0.561	No	Yes	1.854	0.917	No	Yes	0.67	-2.27	No
PL124	353.462	4.6495	10	3	1	155.445	-5.645	1.395	93.529	-2.74	Yes	Yes	Yes	0.135	0	-0.443	-0.972	No	Yes	No	Yes	No	No	No	0.361	No	No	-0.329	No	Yes	2.961	2.268	Yes	No	1.613	-0.037	No
PL125	386.444	3.7962	6	6	0	164.808	-5.288	1.081	96.702	-2.716	No	Yes	Yes	-0.19	0	-0.744	-2.897	No	Yes	Yes	Yes	Yes	No	Yes	0.15	No	No	0.324	No	No	2.665	1.529	No	No	0.532	0.588	Yes
PL126	204.357	4.7252	1	0	0	94.458	-6.074	1.401	94.127	-1.461	No	No	No	0.686	0.186	0.776	-1.865	No	Yes	No	No	No	No	No	1.205	No	No	-0.018	No	No	1.543	1.351	No	Yes	1.623	0.353	No
PL127	136.238	2.9987	1	0	0	63.322	-4.629	1.404	95.356	-1.342	No	No	No	0.566	0.295	0.836	-1.463	No	No	No	No	No	No	No	0.072	No	No	0.369	No	No	1.549	2.309	No	No	0.788	0.726	Yes
PL128	204.357	4.8913	4	0	0	94.774	-5.967	1.419	95.561	-1.273	No	No	No	0.629	0.238	0.796	-2.131	No	No	No	No	No	No	No	1.441	No	No	0.414	No	No	1.617	1.329	No	Yes	1.958	-0.029	No
PL129	289.375	2.9021	6	3	1	125.579	-3.56	1.345	91.426	-2.805	Yes	No	No	0.426	0.118	0.126	-2.48	No	Yes	No	Yes	No	No	No	0.346	No	Yes	0.424	No	No	2.259	1.27	Yes	No	1.391	0.876	No
PL130	414.718	8.0248	6	1	1	187.039	-6.773	1.201	94.464	-2.783	No	Yes	Yes	0.193	0	0.781	-1.705	No	Yes	No	No	No	No	No	0.628	No	No	-0.621	No	Yes	2.552	0.855	No	No	0.43	-1.802	No
PL131	204.357	4.7472	3	0	0	94.774	-5.989	1.428	95.7	-1.247	No	No	No	0.588	0.22	0.793	-1.894	No	No	No	No	No	No	No	0.341	No	No	0.388	No	No	1.516	1.359	No	Yes	1.928	-0.08	No
PL132	152.281	3.6128	0	0	0	70.377	-5.37	1.398	95.219	-1.555	No	No	No	0.566	0.208	0.797	-1.335	No	No	Yes	No	No	No	No	1.09	No	No	-0.038	No	No	1.556	2.484	No	No	1.096	0.501	Yes
PL133	204.357	4.7252	3	0	0	94.458	-5.968	1.395	96.229	-1.677	No	No	No	0.861	0.149	0.86	-1.988	No	Yes	No	No	No	No	No	1.176	No	No	0.084	No	No	1.68	1.367	No	Yes	1.562	-0.103	No
PL134	204.357	4.415	0	0	0	94.141	-5.644	1.406	95.748	-1.733	No	No	No	0.779	0.192	0.801	-1.959	No	Yes	No	No	No	No	No	0.917	No	No	0.07	No	No	1.567	1.385	No	No	1.36	0.373	Yes
PL135	308.333	3.3527	6	4	2	133.575	-3.38	0.957	91.159	-2.804	Yes	Yes	No	0.139	0.045	-0.089	-2.271	No	Yes	Yes	Yes	Yes	No	Yes	-0.008	No	No	-0.081	No	Yes	2.09	1.616	No	No	0.968	0.069	No
PL136	204.357	4.5811	1	0	0	94.458	-6.217	1.422	95.998	-1.548	No	No	No	0.665	0.131	0.802	-1.631	No	Yes	No	No	No	No	No	1.169	No	No	-0.023	No	No	1.506	1.473	No	Yes	1.731	0.037	No
PL137	136.238	2.6885	0	0	0	63.006	-3.945	1.353	93.922	-1.912	No	No	No	0.781	0.368	0.849	-1.924	No	Yes	No	No	No	No	No	-0.073	No	No	0.135	No	No	1.608	2.103	No	No	0.637	1.397	Yes
PL138	204.357	4.2709	1	0	0	94.141	-5.968	1.389	95.964	-1.997	No	No	No	0.717	0.114	0.86	-1.552	No	Yes	Yes	No	No	No	No	0.974	No	No	-0.351	No	No	1.568	1.364	No	No	1.483	0.161	Yes
PL139	367.489	5.1138	9	3	0	161.703	-5.57	1.359	92.746	-2.79	Yes	Yes	Yes	0.328	0	-0.238	-1.547	No	Yes	No	Yes	No	No	No	1.347	No	No	-0.425	No	Yes	3.198	1.952	Yes	No	1.56	0.257	No
PL140	232.411	5.9308	9	0	0	107.446	-7.309	1.512	93.507	-2.176	No	No	No	1.005	0	0.843	-1.236	No	Yes	Yes	No	No	No	No	1.75	No	No	0.799	No	Yes	1.8	1.347	No	Yes	2.383	-0.889	No
PL141	225.248	0.6811	5	4	3	92.727	-2.491	-0.285	56.629	-2.732	No	No	No	-0.547	0.667	-0.954	-3.621	No	No	No	No	No	No	No	0.856	No	No	1.353	No	No	1.756	2.034	No	No	0.218	2.328	No
PL142	136.194	1.9317	0	1	0	61.119	-2.01	1.38	97.994	-2.575	No	No	No	0.412	0.584	0.201	-2.774	No	No	No	No	No	No	No	0.176	No	No	0.617	No	No	1.991	1.817	Yes	Yes	-0.013	1.869	No
PL143	264.409	4.1806	2	2	0	116.836	-4.833	1.626	95.926	-2.424	No	Yes	No	0.484	0.195	0.608	-2.309	No	Yes	No	Yes	No	No	No	0.855	Yes	No	-0.21	No	No	1.662	1.986	No	Yes	1.499	0.477	No
PL144	220.356	3.7703	0	1	0	98.939	-4.562	1.494	94.809	-3.165	No	No	No	0.688	0.261	0.707	-2.271	No	Yes	No	Yes	No	No	No	0.736	No	No	-0.13	No	No	1.538	1.212	No	Yes	1.014	0.907	No
PL145	361.614	7.1283	18	1	1	162.775	-7.545	1.148	89.343	-2.792	No	Yes	Yes	0.055	0	0.854	-1.061	No	Yes	No	No	No	No	No	2.131	No	No	-0.627	No	Yes	1.858	0.934	No	Yes	0.712	-2.143	No
PL146	314.293	2.1376	1	6	1	131.658	-3.284	1.112	96.016	-2.966	Yes	No	No	-0.093	0.048	-0.384	-3.003	No	Yes	No	No	No	No	No	0.208	No	Yes	-0.02	No	No	2.233	2.47	No	No	0.423	1.945	No
PL147	206.373	4.639	0	0	0	94.831	-6.098	1.398	97.043	-2.431	No	No	No	0.5	0.048	0.856	-1.094	No	Yes	Yes	No	No	No	No	1.036	No	No	-0.66	No	No	1.861	1.539	No	Yes	0.993	-0.295	No
PL148	534.558	0.1957	5	11	3	219.302	-4.287	0.635	79.58	-2.734	Yes	Yes	No	0.194	0.3	-1.039	-3.448	No	No	No	No	No	No	No	0.571	No	No	-0.577	No	No	2.49	3.255	No	No	0.285	6.769	No
PL149	204.357	4.2709	1	0	0	94.141	-5.705	1.374	96.221	-2.225	No	No	No	0.806	0.115	0.887	-1.659	No	Yes	Yes	No	No	No	No	0.95	No	No	-0.302	No	No	1.644	1.356	No	No	1.122	0.128	Yes
PL150	154.253	2.6698	4	1	1	69.439	-2.612	1.493	93.163	-1.737	No	No	No	0.152	0.484	0.598	-2.339	No	No	No	No	No	No	No	0.446	No	No	0.774	No	No	1.704	2.024	No	Yes	0.515	1.277	No
PL151	383.532	6.494	12	3	1	168.842	-6.27	1.54	89.508	-2.679	Yes	Yes	Yes	0.145	0	-0.177	-2.13	No	Yes	No	Yes	No	No	Yes	1.337	No	No	-0.673	No	Yes	3.068	2.624	No	No	0.976	-1.549	No
PL152	204.357	4.2709	1	0	0	94.141	-6.006	1.393	96.975	-2.314	No	No	No	0.589	0.067	0.892	-1.278	No	Yes	Yes	No	No	No	No	0.989	No	No	-0.534	No	No	1.753	1.406	No	No	1.197	-0.059	Yes
PL153	220.356	3.9364	0	1	0	99.255	-4.321	1.414	95.669	-3.061	No	No	No	0.564	0.327	0.647	-2.521	No	No	Yes	Yes	Yes	No	No	0.899	No	No	0.148	No	No	1.548	1.224	No	Yes	1.079	0.955	No
PL154	204.357	4.415	0	0	0	94.141	-5.822	1.403	96.571	-1.792	No	No	No	0.774	0.158	0.811	-1.809	No	Yes	No	No	No	No	No	0.929	No	No	-0.074	No	No	1.555	1.399	No	No	1.43	0.187	Yes
PL155	370.401	3.5077	4	6	0	157.437	-4.683	1.126	98.66	-2.756	No	Yes	Yes	-0.279	0	-0.078	-2.88	No	Yes	Yes	Yes	Yes	Yes	Yes	0.058	No	Yes	0.412	No	No	2.852	1.57	No	No	0.351	-1.227	No
PL156	265.268	3.2729	1	3	2	114.138	-3.806	1.185	95.411	-2.759	Yes	No	No	-0.29	0.018	-0.144	-2.015	No	Yes	Yes	Yes	Yes	No	Yes	0.074	No	Yes	-0.079	No	Yes	2.717	1.083	No	No	0.33	0.729	No
PL157	354.358	3.2192	2	6	0	150.066	-4.156	1.139	98.827	-2.76	No	Yes	No	-0.33	0.015	-0.165	-2.876	No	Yes	Yes	Yes	Yes	Yes	Yes	-0.096	No	Yes	0.282	No	No	2.841	1.53	No	No	0.311	-1.318	No
PL158	122.167	1.2214	2	1	1	54.956	-0.958	1.633	79.403	-1.681	No	No	No	0.216	0.407	0.154	-1.897	No	No	Yes	No	No	No	No	0.335	No	No	0.988	No	No	1.758	1.698	No	Yes	-0.373	1.613	No
PL159	204.357	4.8913	4	0	0	94.774	-6.055	1.408	94.668	-1.223	No	No	No	0.633	0.236	0.787	-2.107	No	No	No	No	No	No	No	1.441	No	No	0.273	No	No	1.584	1.314	No	Yes	1.943	0.103	No

## Sheet: readme
The data corresponds to the information regarding ADMET values of the phytochemicals (including putative lead molecule (based on the analysis)) obtained from pkCSM server.
