# Supplementary material for: A census of P. longum’s phytochemicals and their network pharmacological evaluation for identifying novel drug-like molecules against various diseases, with a special focus on neurological disorders
Source: PLoS One. 2018 Jan 10;13(1):e0191006. doi: 10.1371/journal.pone.0191006 (PMC5761900; doi:10.1371/journal.pone.0191006)
Supplement: S3 Table — (XLSX) [file pone.0191006.s005.xlsx]

## Sheet: Sheet1
Protein_target (UNIPROT-ID)	Number of interating phytochemicals	IDs of Interating phytochemicals
P10275	19	PL80 PL65 PL66 PL143 PL138 PL103 PL94 PL101 PL130 PL151 PL9 PL131 PL8 PL105 PL92 PL112 PL100 PL99 PL121 PL113
P11511	36	PL6 PL155 PL129 PL65 PL145 PL66 PL143 PL154 PL138 PL76 PL7 PL103 PL104 PL101 PL144 PL71 PL137 PL148 PL130 PL151 PL9 PL131 PL8 PL127 PL105 PL92 PL111 PL115 PL139 PL100 PL135 PL134 PL99 PL120 PL113 PL118
P28845	13	PL11 PL60 PL143 PL154 PL7 PL153 PL9 PL75 PL61 PL139 PL93 PL100 PL99
P35354	28	PL158 PL155 PL156 PL11 PL125 PL88 PL70 PL89 PL87 PL109 PL143 PL154 PL149 PL7 PL9 PL8 PL112 PL157 PL95 PL69 PL10 PL135 PL96 PL91 PL159 PL108 PL121 PL114
P03372	13	PL146 PL129 PL80 PL66 PL138 PL103 PL104 PL130 PL9 PL131 PL142 PL134 PL121
P00918	32	PL16 PL11 PL78 PL80 PL86 PL85 PL84 PL83 PL65 PL66 PL109 PL147 PL76 PL133 PL97 PL98 PL144 PL148 PL82 PL75 PL95 PL81 PL74 PL93 PL73 PL100 PL69 PL136 PL159 PL99 PL120 PL121
P23141	11	PL85 PL70 PL84 PL83 PL65 PL75 PL79 PL100 PL72 PL99 PL118
P06276	55	PL1 PL38 PL17 PL14/15 PL155 PL146 PL62 PL42 PL21 PL20 PL22 PL35 PL32 PL58 PL31 PL54 PL23 PL26 PL27 PL46 PL41 PL44 PL2 PL39 PL34 PL141 PL143 PL138 PL76 PL77 PL103 PL128 PL104 PL94 PL98 PL102 PL18 PL56 PL48 PL124 PL75 PL150 PL122 PL74 PL79 PL139 PL73 PL100 PL72 PL135 PL117 PL134 PL99 PL120 PL119
P29475	19	PL38 PL17 PL14/15 PL85 PL70 PL116 PL138 PL103 PL133 PL104 PL137 PL33 PL150 PL61 PL73 PL10 PL67 PL96 PL113
P35228	19	PL38 PL17 PL14/15 PL11 PL85 PL70 PL116 PL138 PL103 PL133 PL104 PL137 PL33 PL150 PL61 PL73 PL10 PL96 PL113
O15379	31	PL47 PL43 PL6 PL106 PL125 PL70 PL19 PL140 PL39 PL152 PL53 PL50 PL45 PL33 PL40 PL52 PL29 PL18 PL56 PL48 PL24 PL55 PL37 PL30 PL57 PL51 PL36 PL25 PL3 PL49 PL108
P12931	5	PL70 PL147 PL10 PL136 PL108
Q07869	28	PL155 PL146 PL125 PL70 PL42 PL123 PL21 PL35 PL32 PL58 PL145 PL31 PL54 PL23 PL26 PL27 PL46 PL41 PL44 PL2 PL34 PL66 PL124 PL112 PL157 PL96 PL121 PL114
P21554	35	PL146 PL4 PL70 PL42 PL21 PL20 PL22 PL35 PL32 PL58 PL87 PL31 PL54 PL23 PL26 PL27 PL46 PL41 PL44 PL2 PL39 PL34 PL130 PL53 PL28 PL56 PL48 PL24 PL124 PL112 PL79 PL117 PL121 PL118 PL114
O75762	10	PL42 PL46 PL41 PL71 PL124 PL150 PL25 PL100 PL99 PL120
P04035	4	PL70 PL130 PL131 PL150
P05093	4	PL66 PL130 PL131 PL99
P18031	13	PL155 PL125 PL70 PL66 PL143 PL144 PL130 PL18 PL157 PL72 PL67 PL96 PL120
P45452	3	PL1 PL11 PL25
P05067	5	PL11 PL70 PL19 PL64 PL107
Q96RJ0	4	PL158 PL70 PL50 PL61
P12104	2	PL70 PL60
P45984	11	PL158 PL14/15 PL155 PL156 PL129 PL125 PL70 PL33 PL157 PL96 PL126
Q12772	3	PL70 PL130 PL131
P05413	2	PL70 PL60
P15090	2	PL70 PL60
Q01469	2	PL70 PL60
Q05193	7	PL62 PL86 PL90 PL85 PL70 PL84 PL71

## Sheet: readme
potential protein targets (identified by 3 of the 4 protein target prediction softwares) with their phytochemical and pathway mapping.
